# Supplementary material for: Characterization of P. vivax blood stage transcriptomes from field isolates reveals similarities among infections and complex gene isoforms
Source: Sci Rep. 2017 Aug 10;7:7761. doi: 10.1038/s41598-017-07275-9 (PMC5552866; doi:10.1038/s41598-017-07275-9)
Supplement: Supplementary file 2 — Supplementary Tables [file 41598_2017_7275_MOESM2_ESM.xlsx]

## Sheet: SuppTable1
V_DJK_8_0				V_DJK_10_0				V_DJK_16_0				Sp_1
GeneID	Name	Cov.		GeneID	Name	Cov.		GeneID	Name	Cov.		GeneID	Name	Cov.
PVX_092995	tryptophan-rich antigen (Pv-fam-a)	34.388		PVX_117322	glyceraldehyde-3-phosphate dehydrogenase putative	63.0583		PVX_117322	glyceraldehyde-3-phosphate dehydrogenase putative	55.5128		PVX_119355	circumsporozoite (CS) protein	86.5578
PVX_003565	early transcribed membrane protein (ETRAMP)	31.0948		PVX_003565	early transcribed membrane protein (ETRAMP)	45.5394		PVX_003565	early transcribed membrane protein (ETRAMP)	42.1282		PVX_187290	unspecified product	86.3377
PVX_117322	glyceraldehyde-3-phosphate dehydrogenase putative	21.0613		PVX_000010	Plasmodium exported protein unknown function	42.4507		PVX_000010	Plasmodium exported protein unknown function	40.0559		PVX_001715	early transcribed membrane protein (ETRAMP)	81.5785
PVX_000010	Plasmodium exported protein unknown function	20.9808		PVX_114830	elongation factor 1-alpha putative	30.1958		PVX_090930	histone H4 putative	31.7042		PVX_123510	cell traversal protein for ookinetes and sporozoites	69.0797
PVX_097583	skeleton-binding protein 1 putative	19.8901		PVX_114832	elongation factor 1-alpha putative	28.3135		PVX_114015	histone H2A putative	30.9712		PVX_188290	unspecified product	65.9156
PVX_096020	Plasmodium exported protein unknown function	19.3418		PVX_090930	histone H4 putative	27.9271		PVX_083045	phosphoethanolamine N-methyltransferase	25.607		PVX_088870	early transcribed membrane protein (ETRAMP)	28.8166
PVX_093680	Phist protein (Pf-fam-b)	19.0237		PVX_095015	enolase putative	27.1818		PVX_095015	enolase putative	24.5392		PVX_100705	hypothetical protein conserved	26.0822
PVX_112670	unspecified product	16.6162		PVX_114015	histone H2A putative	26.7458		PVX_114830	elongation factor 1-alpha putative	24.474		PVX_118040	gamete egress and sporozoite traversal protein putative	23.1178
PVX_090930	histone H4 putative	16.2		PVX_093680	Phist protein (Pf-fam-b)	22.8124		PVX_090935	histone 2B	24.3673		PVX_083025	sporozoite protein essential for cell traversal putative	20.4258
PVX_114830	elongation factor 1-alpha putative	14.6654		PVX_119470	40S ribosomal protein S23 putative	21.531		PVX_097583	skeleton-binding protein 1 putative	23.4887		PVX_089425	heat shock 70 kDa protein putative	18.0147
PVX_113235	Pv-fam-d protein	13.8699		PVX_090935	histone 2B	20.8836		PVX_114832	elongation factor 1-alpha putative	23.2351		PVX_091975	hypothetical protein conserved	16.5541
PVX_114832	elongation factor 1-alpha putative	13.5357		PVX_097583	skeleton-binding protein 1 putative	20.6634		PVX_093680	Phist protein (Pf-fam-b)	20.5498		PVX_099860	hypothetical protein	14.3709
PVX_101520	Pv-fam-d protein	13.4193		PVX_092820	60S ribosomal protein L41 putative	19.5846		PVX_113235	Pv-fam-d protein	19.2781		PVX_087095	profilin putative	11.9017
PVX_112665	unspecified product	13.1039		PVX_113235	Pv-fam-d protein	18.8832		PVX_119470	40S ribosomal protein S23 putative	19.1218		PVX_113795	hypothetical protein conserved	11.2314
PVX_114015	histone H2A putative	12.0767		PVX_123060	DNA/RNA-binding protein Alba 1 putative	18.7375		PVX_092820	60S ribosomal protein L41 putative	17.8308		PVX_092505	hypothetical protein conserved	11.0605
PVX_090935	histone 2B	11.6509		PVX_087860	60S ribosomal protein L37 putative	17.7626		PVX_003955	60S ribosomal protein L37a putative	17.5521		PVX_099035	inhibitor of cysteine proteases putative	10.865
PVX_101595	Plasmodium exported protein unknown function	11.6139		PVX_080245	40S ribosomal protein S9 putative	17.36		PVX_087860	60S ribosomal protein L37 putative	17.5072		PVX_000810	perforin-like protein 1	10.5856
PVX_119470	40S ribosomal protein S23 putative	10.6414		PVX_003955	60S ribosomal protein L37a putative	17.1076		PVX_087825	40S ribosomal protein S29 putative	17.3		PVX_122458	conserved Plasmodium protein unknown function	10.1182
PVX_096035	hypothetical protein	9.78497		PVX_113725a	60S ribosomal protein L39 putative	16.7451		PVX_092995	tryptophan-rich antigen (Pv-fam-a)	17.0429		PVX_084090	liver stage associated protein 1 putative	8.71105
PVX_123060	DNA/RNA-binding protein Alba 1 putative	9.31717		PVX_089425	heat shock 70 kDa protein putative	16.5446		PVX_113665	histone H3 putative	16.8679		PVX_122910	hypothetical protein conserved	8.48193
PVX_092820	60S ribosomal protein L41 putative	9.27385		PVX_119587	60S acidic ribosomal protein P2 putative	16.4836		PVX_101520	Pv-fam-d protein	16.772		PVX_084410	hypothetical protein conserved	8.35914
PVX_115470	Pv-fam-d protein	8.16736		PVX_087825	40S ribosomal protein S29 putative	16.4294		PVX_113725a	60S ribosomal protein L39 putative	16.098		PVX_117605	thioredoxin 1 putative	8.1117
PVX_113725a	60S ribosomal protein L39 putative	8.13725		PVX_099535	phosphoglycerate kinase putative	16.1709		PVX_080245	40S ribosomal protein S9 putative	15.937		PVX_121950	early transcribed membrane protein (ETRAMP)	6.87832
PVX_087825	40S ribosomal protein S29 putative	8.12941		PVX_116630	lactate dehydrogenase	15.5547		PVX_119587	60S acidic ribosomal protein P2 putative	15.006		PVX_111580	phospholipid scramblase putative	6.53965
PVX_087860	60S ribosomal protein L37 putative	8.08273		PVX_091640	phosphoglycerate mutase putative	15.3303		PVX_112670	unspecified product	14.7766		PVX_091475	hypothetical protein	6.52147
PVX_003955	60S ribosomal protein L37a putative	8.06944		PVX_113665	histone H3 putative	15.1599		PVX_091925	40S ribosomal protein S18 putative	14.7734		PVX_227290	unspecified product	6.30458
PVX_113665	histone H3 putative	8.04405		PVX_095350	40S ribosomal protein S11 putative	14.8501		PVX_002590	40S ribosomal protein S30 putative	14.5337		PVX_123360	hypothetical protein conserved	5.93782
PVX_080245	40S ribosomal protein S9 putative	7.98545		PVX_101520	Pv-fam-d protein	14.6563		PVX_095350	40S ribosomal protein S11 putative	14.512		PVX_082735	thrombospondin-related anonymous protein	5.71317
PVX_115450	hypothetical protein conserved	7.93761		PVX_122285	60S ribosomal protein L24 putative	14.1953		PVX_095080	40S ribosomal protein S3A putative	14.4374		PVX_084620	polyubiquitin 5 putative	5.66283
PVX_081830	Plasmodium exported protein unknown function	7.83377		PVX_114040	60S ribosomal protein L27a putative	14.0654		PVX_123060	DNA/RNA-binding protein Alba 1 putative	14.3741		PVX_100850	COPI associated protein putative	5.59375
PVX_096030	hypothetical protein	7.79877		PVX_086020	40S ribosomal protein S8e putative	14.0524		PVX_118545	thioredoxin peroxidase 1 putative	14.322		PVX_080040	hypothetical protein conserved	5.54902
PVX_083555	hypothetical protein	7.72368		PVX_085275	60S ribosomal protein L5 putative	13.9955		PVX_085275	60S ribosomal protein L5 putative	14.0882		PVX_091240	peptidyl-prolyl cis-trans isomerase putative	5.43393
PVX_003555	Plasmodium exported protein unknown function	7.59727		PVX_002590	40S ribosomal protein S30 putative	13.9352		PVX_099535	phosphoglycerate kinase putative	14.0767		PVX_092275	apical membrane antigen 1	5.21682
PVX_096987	VIR protein	7.58228		PVX_095080	40S ribosomal protein S3A putative	13.8749		PVX_086020	40S ribosomal protein S8e putative	13.9701		PVX_122065	heat shock protein putative	5.20204
PVX_101490	hypothetical protein conserved	7.39938		PVX_111380	40S ribosomal protein S2 putative	13.5911		PVX_117170	40S ribosomal protein S3 putative	13.8795		PVX_114010	hypothetical protein conserved	5.12886
PVX_122285	60S ribosomal protein L24 putative	7.29063		PVX_090160	40S ribosomal protein S19 putative	13.543		PVX_122285	60S ribosomal protein L24 putative	13.8734		PVX_095255	elongation factor 1 putative	5.01709
PVX_113250	hypothetical protein	7.25161		PVX_087950	heat shock protein 86 putative	13.2215		PVX_083555	hypothetical protein	13.8313		PVX_080665	hypothetical protein conserved	4.83925
PVX_095015	enolase putative	7.19155		PVX_083560	Plasmodium exported protein unknown function	13.134		PVX_089425	heat shock 70 kDa protein putative	13.7568		PVX_002900	secreted protein with altered thrombospondin repeat domain putative	4.83354
PVX_119587	60S acidic ribosomal protein P2 putative	7.19104		PVX_092995	tryptophan-rich antigen (Pv-fam-a)	13.0827		PVX_083560	Plasmodium exported protein unknown function	13.7077		PVX_100695	CHCH domain containing protein	4.78342
PVX_116700	60S ribosomal protein L23 putative	7.13938		PVX_117170	40S ribosomal protein S3 putative	12.9623		PVX_116700	60S ribosomal protein L23 putative	13.5592		PVX_001015	6-cysteine protein putative	4.66967
PVX_085275	60S ribosomal protein L5 putative	6.91719		PVX_116700	60S ribosomal protein L23 putative	12.919		PVX_114040	60S ribosomal protein L27a putative	13.5434		PVX_098795	hypothetical protein	4.65734
PVX_083560	Plasmodium exported protein unknown function	6.76319		PVX_118545	thioredoxin peroxidase 1 putative	12.7683		PVX_091640	phosphoglycerate mutase putative	13.0787		PVX_099235	thioredoxin 3 putative	4.48646
PVX_095350	40S ribosomal protein S11 putative	6.73692		PVX_080405	60S ribosomal protein L2 putative	12.6326		PVX_087950	heat shock protein 86 putative	12.984		PVX_124095	macrophage migration inhibitory factor putative	4.4375
PVX_095080	40S ribosomal protein S3A putative	6.67319		PVX_089025	receptor for activated c kinase putative	12.4296		PVX_111380	40S ribosomal protein S2 putative	12.9667		PVX_090135	hypothetical protein conserved	4.42462
PVX_002590	40S ribosomal protein S30 putative	6.56359		PVX_095390	40S ribosomal protein S15Aa putative	12.4176		PVX_002650	40S ribosomal protein S26 putative	12.7719		PVX_096315	hypothetical protein conserved	4.32082
PVX_091925	40S ribosomal protein S18 putative	6.54804		PVX_118145	40S ribosomal protein S5 putative	12.2657		PVX_123070	60S ribosomal protein L13 putative	12.6831		PVX_215290	unspecified product	4.31512
PVX_101530	Plasmodium exported protein unknown function	6.37083		PVX_083045	phosphoethanolamine N-methyltransferase	12.1078		PVX_089025	receptor for activated c kinase putative	12.6728		PVX_083485	hypothetical protein conserved	4.26037
PVX_083045	phosphoethanolamine N-methyltransferase	6.30227		PVX_121935	Plasmodium exported protein unknown function	12.0305		PVX_090160	40S ribosomal protein S19 putative	12.6707		PVX_214290	unspecified product	4.24419
PVX_096265	40S ribosomal protein S5 putative	6.1883		PVX_111330	60S ribosomal protein L3 putative	11.9914		PVX_095390	40S ribosomal protein S15Aa putative	12.6306		PVX_093500	gamete release protein putative	4.1931
PVX_089025	receptor for activated c kinase putative	6.14821		PVX_002650	40S ribosomal protein S26 putative	11.924		PVX_111330	60S ribosomal protein L3 putative	12.576		PVX_100780	p25-alpha family protein putative	4.18381
PVX_121880	Plasmodium exported protein unknown function	6.1231		PVX_091925	40S ribosomal protein S18 putative	11.9205		PVX_118255	fructose 1 6-bisphosphate aldolase putative	12.4504		PVX_080260	hypothetical protein conserved	3.77533
PVX_114040	60S ribosomal protein L27a putative	6.12201		PVX_096020	Plasmodium exported protein unknown function	11.9117		PVX_097760	60S ribosomal protein L31 putative	12.3956		PVX_118255	fructose 1 6-bisphosphate aldolase putative	3.68592
PVX_090160	40S ribosomal protein S19 putative	6.06278		PVX_085270	ribosomal protein L7A putative	11.7696		PVX_092115	60S ribosomal protein L38 putative	12.3665		PVX_114565	phospholipase putative	3.60008
PVX_086020	40S ribosomal protein S8e putative	6.0438		PVX_095135	cyclophilin putative	11.6907		PVX_099525	S-adenosylmethionine synthetase putative	12.023		PVX_118680	early transcribed membrane protein (ETRAMP)	3.53153
PVX_090275	tryptophan-rich antigen (Pv-fam-a)	5.98887		PVX_092115	60S ribosomal protein L38 putative	11.6726		PVX_122710	40S ribosomal protein S19 putative	11.9093		PVX_118162	centrin-2 putative	3.51984
PVX_096985	variable surface protein Vir putative	5.90534		PVX_122710	40S ribosomal protein S19 putative	11.5661		PVX_118145	40S ribosomal protein S5 putative	11.8999		PVX_122365	RNA-binding protein putative	3.47275
PVX_096980	variable surface protein Vir putative	5.88047		PVX_118255	fructose 1 6-bisphosphate aldolase putative	11.444		PVX_086040	plasmepsin IV putative	11.8809		PVX_099420	co-chaperone Hsc20 putative	3.42146
PVX_147260	unspecified product	5.84634		PVX_097760	60S ribosomal protein L31 putative	11.3471		PVX_094400	60S ribosomal protein L13a putative	11.8578		PVX_088895	hypothetical protein conserved	3.36025
PVX_117170	40S ribosomal protein S3 putative	5.84277		PVX_085225	60S ribosomal protein L21 putative	11.1898		PVX_096020	Plasmodium exported protein unknown function	11.8519		PVX_086200	hypothetical protein conserved	3.24569
PVX_090265	tryptophan-rich antigen (Pv-fam-a)	5.81387		PVX_085420	40S ribosomal protein S25 putative	11.1683		PVX_080405	60S ribosomal protein L2 putative	11.6842		PVX_096253	conserved Plasmodium protein unknown function	3.23504
PVX_095390	40S ribosomal protein S15Aa putative	5.80033		PVX_123070	60S ribosomal protein L13 putative	11.0924		PVX_081830	Plasmodium exported protein unknown function	11.6818		PVX_079765	hypothetical protein conserved	3.23118
PVX_123070	60S ribosomal protein L13 putative	5.76351		PVX_096265	40S ribosomal protein S5 putative	10.8784		PVX_121935	Plasmodium exported protein unknown function	11.3005		PVX_001045	hypothetical protein conserved	3.21581
PVX_097760	60S ribosomal protein L31 putative	5.66471		PVX_094400	60S ribosomal protein L13a putative	10.7704		PVX_096265	40S ribosomal protein S5 putative	11.2023		PVX_087950	heat shock protein 86 putative	3.18168
PVX_096050	hypothetical protein	5.65373		PVX_089505	14-3-3 protein putative	10.6898		PVX_090950	40S ribosomal protein S4 putative	11.168		PVX_000815	sporozoite invasion-associated protein 1 putative	3.12462
PVX_122710	40S ribosomal protein S19 putative	5.60622		PVX_113860	60S ribosomal protein L19 putative	10.6445		PVX_101595	Plasmodium exported protein unknown function	10.9381		PVX_001020	6-cysteine protein	3.04306
PVX_119225	Plasmodium exported protein unknown function	5.58835		PVX_112670	unspecified product	10.4416		PVX_085420	40S ribosomal protein S25 putative	10.9079		PVX_116750	hypothetical protein	2.99359
PVX_002650	40S ribosomal protein S26 putative	5.54191		PVX_081830	Plasmodium exported protein unknown function	10.4352		PVX_115450	hypothetical protein conserved	10.8954		PVX_101130	hypothetical protein conserved	2.97152
PVX_111330	60S ribosomal protein L3 putative	5.53325		PVX_097625	merozoite surface protein 8 putative	10.4223		PVX_117440	60S ribosomal protein L29 putative	10.8249		PVX_096380	conserved Plasmodium protein unknown function	2.92617
PVX_111380	40S ribosomal protein S2 putative	5.52556		PVX_090950	40S ribosomal protein S4 putative	10.2665		PVX_001670	Plasmodium exported protein unknown function	10.7694		PVX_101080	translation initiation factor SUI1 putative	2.91742
PVX_083270	DNA/RNA-binding protein Alba 4 putative	5.45538		PVX_082525	60S ribosomal protein L23 putative	10.2629		PVX_085735	60S ribosomal protein L10 putative	10.7633		PVX_083115	hypothetical protein conserved	2.89509
PVX_080405	60S ribosomal protein L2 putative	5.43831		PVX_085735	60S ribosomal protein L10 putative	10.2321		PVX_097625	merozoite surface protein 8 putative	10.7488		PVX_099325	cytochrome b5-like Heme/Steroid binding domain containing protein	2.85863
PVX_097625	merozoite surface protein 8 putative	5.4158		PVX_080275	40S ribosomal protein S24 putative	10.0734		PVX_082525	60S ribosomal protein L23 putative	10.6652		PVX_001025	6-cysteine protein	2.81998
PVX_118255	fructose 1 6-bisphosphate aldolase putative	5.36823		PVX_117440	60S ribosomal protein L29 putative	10.0452		PVX_085270	ribosomal protein L7A putative	10.5277		PVX_088205	vacuolar proton translocating ATPase subunit A putative	2.80081
PVX_121910	Pv-fam-d protein	5.30067		PVX_092070	parasitophorous vacuolar protein 1 putative	9.95655		PVX_119345	60S ribosomal protein L44 putative	10.4657		PVX_123030	superoxide dismutase [Fe] putative	2.76584
PVX_118145	40S ribosomal protein S5 putative	5.28844		PVX_001670	Plasmodium exported protein unknown function	9.89914		PVX_083270	DNA/RNA-binding protein Alba 4 putative	10.2941		PVX_117755	nifU protein putative	2.75926
PVX_085225	60S ribosomal protein L21 putative	5.2828		PVX_086040	plasmepsin IV putative	9.83358		PVX_121980	40S ribosomal protein S7 putative	10.1547		PVX_123150	karyopherin alpha putative	2.71533
PVX_121895	Plasmodium exported protein unknown function	5.28014		PVX_147260	unspecified product	9.78723		PVX_086305	ubiquitin-40S ribosomal protein S27a putative	10.1245		PVX_099735	hypothetical protein	2.70623
PVX_121930	Plasmodium exported protein unknown function	5.2481		PVX_121910	Pv-fam-d protein	9.56676		PVX_101035	40S ribosomal protein S17 putative	10.0931		PVX_119370	hypothetical protein conserved	2.66408
PVX_086040	plasmepsin IV putative	5.13979		PVX_084620	polyubiquitin 5 putative	9.55278		PVX_080275	40S ribosomal protein S24 putative	9.95141		PVX_097955	hypothetical protein conserved	2.65893
PVX_085270	ribosomal protein L7A putative	5.09025		PVX_115450	hypothetical protein conserved	9.51855		PVX_113860	60S ribosomal protein L19 putative	9.8735		PVX_081277	DNA-directed RNA polymerase 2 putative	2.65522
PVX_085420	40S ribosomal protein S25 putative	5.04127		PVX_083555	hypothetical protein	9.39474		PVX_092735	60S ribosomal protein L35ae putative	9.86892		PVX_089945	mRNA-binding protein PUF2 putative	2.65182
PVX_080275	40S ribosomal protein S24 putative	5.03277		PVX_092735	60S ribosomal protein L35ae putative	9.35935		PVX_086905	Plasmodium exported protein unknown function	9.77574		PVX_116660	Micro-fibrillar-associated protein 1 C-terminus domain containing protein	2.64505
PVX_085735	60S ribosomal protein L10 putative	5.02423		PVX_083465	60S ribosomal protein L17 putative	9.32824		PVX_083465	60S ribosomal protein L17 putative	9.71853		PVX_094870	hypothetical protein conserved	2.56873
PVX_113245	hypothetical protein	5.01901		PVX_101035	40S ribosomal protein S17 putative	9.18723		PVX_085225	60S ribosomal protein L21 putative	9.70446		PVX_087935	DNA-directed RNA polymerase II 8.2 kDa polypeptide putative	2.56459
PVX_094400	60S ribosomal protein L13a putative	4.98656		PVX_117795	hypothetical protein conserved	9.02964		PVX_114910	40S ribosomal protein S15 putative	9.68466		PVX_122540	hypothetical protein conserved	2.55946
PVX_083465	60S ribosomal protein L17 putative	4.97212		PVX_080400	60S ribosomal protein L12 putative	9.01431		PVX_121910	Pv-fam-d protein	9.66571		PVX_086045	hypothetical protein conserved	2.55347
PVX_090950	40S ribosomal protein S4 putative	4.96929		PVX_080440	40S ribosomal protein S11 putative	8.93234		PVX_092070	parasitophorous vacuolar protein 1 putative	9.60034		PVX_122590	zinc finger (CCCH type) protein putative	2.54724
PVX_082525	60S ribosomal protein L23 putative	4.93258		PVX_083270	DNA/RNA-binding protein Alba 4 putative	8.80882		PVX_089505	14-3-3 protein putative	9.53094		PVX_092870	cysteine-rich PDZ-binding protein putative	2.51534
PVX_088855	hypothetical protein conserved	4.9174		PVX_121980	40S ribosomal protein S7 putative	8.78139		PVX_123505	male development gene 1 putative	9.50492		PVX_117470	bax inhibitor 1 putative	2.51213
PVX_121890	hypothetical protein conserved	4.88018		PVX_096340	60S ribosomal protein L11 putative	8.69897		PVX_117795	hypothetical protein conserved	9.46232		PVX_089130	Fe-S cluster assembly protein DRE2 putative	2.49744
PVX_095135	cyclophilin putative	4.76267		PVX_090230	early transcribed membrane protein (ETRAMP)	8.59262		PVX_091145	60S ribosomal protein L36 putative	9.40444		PVX_080285	V-type proton ATPase 16 kDa proteolipid subunit putative	2.49009
PVX_113860	60S ribosomal protein L19 putative	4.71638		PVX_092120	60S acidic ribosomal protein P0 putative	8.5168		PVX_084620	polyubiquitin 5 putative	9.18554		PVX_118400	vacuolar-sorting protein SNF7 putative	2.45175
PVX_001670	Plasmodium exported protein unknown function	4.66042		PVX_123505	male development gene 1 putative	8.50114		PVX_122245	40S ribosomal protein S27 putative	9.16961		PVX_101200	actin	2.44248
PVX_101035	40S ribosomal protein S17 putative	4.59416		PVX_122245	40S ribosomal protein S27 putative	8.38942		PVX_088855	hypothetical protein conserved	9.13422		PVX_086985	hypothetical protein conserved	2.43137
PVAD80_rRNA_17_1	unspecified product	4.58974		PVX_121895	Plasmodium exported protein unknown function	8.35484		PVX_095135	cyclophilin putative	9.12533		PVX_080080	hypothetical protein conserved	2.42092
PVX_092115	60S ribosomal protein L38 putative	4.54448		PVX_122425	M1-family alanyl aminopeptidase putative	8.31613		PVX_112665	unspecified product	9.07242		PVX_001745	hypothetical protein conserved	2.40513
PVX_084620	polyubiquitin 5 putative	4.43314		PVX_119480	60S ribosomal protein L7 putative	8.3128		PVX_080400	60S ribosomal protein L12 putative	9.00715		PVX_086190	hypothetical protein conserved	2.37927
PVX_086305	ubiquitin-40S ribosomal protein S27a putative	4.40321		PVX_086305	ubiquitin-40S ribosomal protein S27a putative	8.25894		PVX_101490	hypothetical protein conserved	8.73167		PVAD80_rRNA_17_1	unspecified product	2.35385
PVX_123110	Mitotic apparatus protein p62 putative	4.36715		PVX_084190	high mobility group protein B1 putative	8.18005		PVX_090230	early transcribed membrane protein (ETRAMP)	8.71671		PVX_111060	hypothetical protein conserved	2.35327
PVX_117440	60S ribosomal protein L29 putative	4.34652		PVX_091145	60S ribosomal protein L36 putative	8.1058		PVX_117030	RNA helicase-1 putative	8.68388		PVX_082770	nuclear movement protein putative	2.34085

## Sheet: SuppTable2
Supplementary Table 1 : Gene expression ranks for representative genes for different developmental stages
		V_DJK_8	V_DJK_10	V_DJK_16	SP_1
Ring		0.22	0.79	0.35	-
PVX_097625	MSP8	72	68	71	2638
Trophozoite		0.45	0.14	0.65	-
PVX_081550	StAR-related lipid transfer protein (PFA0210c)	5129	4985	4922	1143
PVX_089425	HSP70	148	20	38	3
Schizont		0	0	0	-
PVX_001955	schizont egress protein 1	4194	4220	4148	1638
PVX_092275	AMA1	5347	5460	5448	54
Gametocyte		0.33	0.07	0	-
PVX_111175	25 kDa ookinete surface antigen precursor (Pfs25)	437	1015	1095	989
PVX_083240	Pfs47	1065	1605	1407	3343
PVX_000930	Pfs16	1320	3117	3129	4184
Sporozoites		-	-	-	1
PVX_118040	gamete egress and sporozoite traversal protein putative	4271	4157	4260	12
PVX_119355	circumsporozoite (CS) protein	5395	5562	5584	8

## Sheet: SuppTable3
Supplementary Table 2 : List of unannotated full-length protein coding genes assembled by Trinity
TranscriptName	Length (in bp)	Chromosome	Start	Strand	AA_length	CDS Introns	UTR Intron	Av. Cov.	CDSEARCH/cdd v3.15	PFAM	BLASTP	Predicted AA sequence
>DN7121_c3_g1_i1	2580	AAKM01000081	3989	-	421	2	0	61.7419	VIR	VIR	hypothetical	MTSTTLEKATEELELDKIYKEYFKTSGKSKYESECDAINKGKPDDAKAKELCKKLLYFLETIASLPKQSENADRCSYLRYWLYDEIGKIQTKHSTKISQIPFVKDLFDVGNKVNEKIKKNTCVLPTLENNIDLDEWKKRKLSYLYFENYDKIKQLSSSNDKVKCGKYSAYVKSFITLFEKYKKDHCDGKSWLFFPPNTHYFRCSSIYYPNTLLSELAKCEAGTSQSSKTLKGPVAVSAARQAVQVPADRRVSVPVKPERGASLTSAAPAKGTVVAELQSGRVTTLQRTGTEPPTGPSLQGINEATHTVPTLEHNTFWGEAPDTSNFLEKTFDMFKSDYFRHVIVGASTIGVLMFIYFFFKSTSKKSQMHIRERKNREPENNYYDAYEEEYSRYGSQPSI…
>DN7121_c3_g1_i2	2580	AAKM01000081	3989	-	421	2	0	67.2194	VIR	VIR	hypothetical	MTSTTLEKATEELELDKKYKEYFKTSKTSKYDSECNAINKGRSDDVKAKELCKKLLYFLETIASLPKQSENADRCSYLRYWLYDEIGKIQTKHSTKISQIPFVKDLFVIGNKVNDKIKTNTCVLPNPENNIDLDEWKKRKLSYIYFENYDKIKQLSSSNDKAKCKKYSEYVKSFNTLFEKYKKDHCDGQSWWFFPPNTHYFRCSSIYYPNTLLSELAKCEAGTSQSSKTLKGPVAVSAARQAVQVPADRRVSVPVKPERGASLTSAAPAKGTVVAELQSGRVTTLQRTGTEPPTGPSLQGINEGTYTVPTLEHNTFWGEAPDTSNFLEKTFDMFKSDYFRHVIVGASTIGVLMFIYFFFKSTSKKSQMHIRERKNREPENNYYDAYEEEYSRYGSQPSI…
>DN7158_c1_g1_i1	1473	AAKM01000293	1495	-	413	2	0	81.5669	VIR	VIR	hypothetical	MSQHGLDIPYLTSAEEAILKELPAFQIYDKFNNTGDTRKYNSICEALEPNIREFKNLCTKFLHNIKNLPDYNRDRDNHKIHSTYLYYWIFHEINKISIANSNKIYPSDVNDFVNIGNAWYNDFYNDTFIKKFNFDFDELKEQKYLYDYFENFNALNKITCPHSKSSAYYKYVDFINKFYTKKIQEKQCCIWNFDCKPYFDCNDKYNPQYLFYKLKCGPQEDTLRWKQRYLTSPRNAHLKDTRINFVEHSDERTNSLSEYMKPSYQNALSRESGVTSDEYSQFGRNAIGYREGNGYGNEYHATLETDEYGNPLNSLTYSSDSEDTSSTSKFGVLRICTLVTLSLGIIYFFYTKYRSSARKSKLRKKELEADSVIENNYENYQEELSPYPLEYEYFETPQR…
>DN7159_c7_g4_i1	1304	AAKM01001466	128	+	411	0	0	55.7623		VIR/DBP	hypothetical	MAKPAAAPAVSAADLEKAASALNLHRMHEDYLVKKTNIANSDEYCKIFDKKHTNIKDAKNLCNNMVHFIKDIAEKKTVDENTKLCSYFPYWLYDEIGKIHNDHNNKISNIPFIKDLIDAGNNAIKAIKTKRCKELPYDGDISLDEWKKRKISYIYLKKYNDNLKNIKAKPNDKCKMFTTYLNNMTSLYSTYKNKCKPAFFWGYFGPDYADCNSTNNPNNLLALLKDCKESTGSGSTGWGSLFSWSSSSNRASSTGRDNTAAVVSRAGGSTTDKGRQEVSKSLVTTRDSQVLTSSQSGRGSTGPVAAATVGNRALPREASSGPSVTLQPKGAISPQSQGTPVKGVLAGPSYSADIRTDSLPAPIIESPSTLGTVNEKLDSSFYRNIIMAAAILGTIFFLF…
>DN6865_c2_g1_i1	1349	AAKM01000687	1	+	388	1	0	282.053	GBP_C	DUF4670		MINYLNIIRIFKVFCLQFALAMTQDQKLLTINTEALTTITNKAIVAAHDVIKNAIQTSDNAFKFINERLSGAIRGPAGADESVWHDPKITIPVTVFFLFVIFGVAFIIMAKYVLRKKKSNKRKKSMERISKYDSAAQTPEEETIEEPVMPPPIYQIPVLYPPMYSTPTLHPQIPQPQMLHPQIPQQQLLYPQISQPLMVHAPMPQSQFQQQQMRQQSECQLMQQEQYEQEQYEQERWLQEQWLQEQLEQEQYDDEQFEQERMQQEQWLEEQLSQERLRQERWLQEQLLEEQYEQEHCGQEQIQRCEKKGIGKIRGRKEKCDSFGENEGYERMCTKEKRESKEGKDKKERNETSEYNERKGKSKNHSNYEHANLNNSILYVGYNPIPK*
>DN6952_c12_g4_i1	1376	Pv_Sal1_chr08	147832	+	311	5	1	68.7522	RRM_SF	RRM_SF	hypothetical	MSYKDDKRDSEERDHERDRERDRDRERDHDRDHDRDHDRDHDRDHDRDHDRDRDRDRDRDHDRDRDRDHDRDHKNDGTTLYVSNLSSKITTSRLQDIFEEYGTIEKCYVISNPITRESRNFGFVTFNNPDDANNAMIKANKMDIEGRIINVEIAKRNEPHDPTPGEYKGIQNMIKRNGMRYDFYGRRYDRAFDRRRYDTRRPYPYYRDHVQSFGYHRNNSYRHYDRYGRNAYDDHRHYDRRSIDDKYYKRNDYYKRNARSSDDERDYSRDDSRRKKRYERSRKSSSISNSERRHYRNNSSIERSPHHRRK*
>DN7158_c1_g1_i2	1858	AAKM01000293	1108	-	260	1	1	77.24	VIR	VIR	hypothetical	MSQHGLDIPYLTSAEEAILKELPAFQIYDKFNNTGDTRKYNSICEALEPNIREFKNLCTKFLHNIKNLPDYNRDRDNHKIHSTYLYYWIFHEINKISIANSNKIYPSDVNDFVNIGNAWYNDFYNDTFIKKFNFDFDELKEQKYLYDYFENFNALNKITCPHSKSSAYYKYVDFINKFYTKKIQEKQCCIWNFDCKPYFDCNDKYNPQYLFYKLKCGPQEDTLRWKKSHLTSPRNAHLKDTRINFVEHSMSVQIPYLNI*
>DN6894_c7_g1_i1	1284	AAKM01000025	83902	-	257	0	1	25.0008	TryThrA_C	TryThrA_C	hypothetical	MRGIEDMSDFDIEKWARLLEDDWNSFVEFKTQEMEKLEREYRHEWNIWLRRFEPEWMDFKGFMVNKKRIWIQKKEYEWNKWVKTMENKWRDEIEKMNKNNYPNDNGNDNHNDVNSQIKNMMINDLKKWINTNESNLYRWILRDWDIWKKNRLEEWTKSDWKVKENKYWTEWEKKDPWKEYLYIIKMTKWLKWRERLKRERRHWIELTEKIENMYIIQNHMDWEKWKNDKITWFKEWMRYFIEECMTEESRNLYLDQ*
>DN6775_c5_g2_i1	1469	Pv_Sal1_chr09	508021	-	255	0	0	37.0756				MKNFTCAGEPNNEGTAPSTEMIKGRKERKERKEPTKNEEPKERNQFSEDCETSADERDEPNRVGEGTPPVCTPQGEEATAEGTNIPSGGELPNGEHGAEVKGKLVDIPSERSLSTMTSPLLLQDTLQEERQTSVENCHLAQALHKEEQLYHEMMTDQVRTDAELAMQLELQLNKNLREQLRLIEQEDFKLATALQKSFASEERTPCDVESSRGYNKVWLFKERLKRKLRGIFRGGKANRVSSQRVNSLGTENPL*
>DN6822_c8_g2_i1	1432	Pv_Sal1_chr02	274388	-	231	0	0	21.3142				MDGWADDHTDACWHCAGGCTRLGCPSSCVRACLARLRNALFLNGKTEKRKKGKKKKFSLAHFSPVWRSSFFERVWGETTVRARPRKGGVDGAMKGTQRGGTNRGRVRPAVVRRAICLKRGAVHQSKHTDKFACAENMPAHGKHLPPIVQGAPFYLPSLRFCGVDLPPAVQPPPSRELPVQVYNGDVHGHAEAHEEAAVEVSLEEVEDLPAALAPQLFNSLSRGGIINKYA*
>DN6037_c0_g1_i2	1471	AAKM01000025	10519	-	225	1	0	21.3637				MGKSAKFLKHAKIALFVLLTLIWHYYRSVLIFDRSINERDKLRNSLGLRNNRLLVKNEEKNDGTITELDKNIPRFSENTKLDNEGEDKSAKVGTHLPKNEKKKQKKTNSKELKKDVPPILEDNKTSVENACSKCESCKSQDNPCKRKVSKFFSSINKHLENTNLDQHLSVNLSLKKKFLRYALYIVPLIFGCVLAVLTQSGCPPCVLLAIMSIPVLYENSNKFL*
>DN6952_c9_g1_i1	1265	AAKM01000128	3300	-	221	1	0	169.523	DUF3671	DUF3671	hypothetical	MNSFSFIRSFAIILFVGIFQYHHADNTSGKIIPQRKTLDSSKYSNYSRLLAGGAADAESNLAKSNLVKSSLGKTNVDKSNDKKVQNQTATVSDKKKKPRDYNIFKRADSYYEKKVFGRLNNIYDLVGDKNIDDKECWMTILHNISMIYAFPSLLLSSSFVFLLISDRGSQLRYDSFVIFLISSIIYIYTFIKILKYHVLLEKEDKHEFSDYVNVFKSMFA*
>DN6834_c17_g1_i1	1058	Pv_Sal1_chr13	817495	-	218	0	0	47.604				MYFSLTGTLRVISTSDCFRNMLPSHLRAFLHDFTMMLLKNASMCSFCFTGRIFLFTLAKRLPIFDLVSSNLPPLVPLPLPFRFPFFAPLCPLPPLASSSSESSPSSPSSPSSLSSLPLPLPFRLDRPNSPRLPPLLRLVLRDSSSLSPSSSLSSPPCSWLPFPLRLFQGNLHLRFFFPPWGSSSLSSSSPPPASSSESPFFLKTRLKIDLKNPLRDL*
>DN7065_c16_g1_i1	2153	Pv_Sal1_chr11	1145843	+	202	0	1	25.8388				MVRWTFTSRGNGSGARLTGWEGLHLPLPLYASGHIIHTYIHIYVFICAHERTSLQHRVHRSGWRERQLPLFVTPRGFPPFDKRKRCFFPPSHGGSGTHPCARPMRVSHSSAPFCPACLLTQCASLSFKICFPCWMIPARRVYICGSPSTTHNPPPLCARTSQWRLRVGSPPCGHYRCRYHCGYRCCFASCSRSPLPLFPRK*
>DN6969_c6_g1_i1	2191	Pv_Sal1_chr08	1018339	+	200	1	0	107.312				MSSMKCSKLPSLQFSFLAILQWGGRGTVRSTRGSDGQSSAQRLHQVNVPTGDLHIVCALRFEATSTPLRHRFDAASPPLHHRARLPLGVNVRLQLPLEGQVKEHLEELPVDYPLAVFGGQADFVLSVRAVAQIPEGRDIVVDSNFDAQGPLELQEVGEGNEGADRAFAGGAQDALLLLQNFVSALLAGGGNRKCEAKQR*
>DN2913_c0_g1_i2	740	Pv_Sal1_chr12	965458	+	199	0	0	13.7162				MRGIGALRSFGALRCFGSLLSLPRLGGPPRLSGRFAPLRRSTPLEEVRDGRQLAELGAHVVVGHSVGDIRLGDIHLNDFFLFPVGMVTQIGGSGHGGGGADDQQKVALIYLLLGLFQKRLGNHLSKKNHIRFKDSPTRAFWRQLVHKMGSFLQHDLVQLNGLPTCAAASFEHTPMQGDYFGVPTLLVQPINVLSDDCF*
>DN9721_c0_g1_i1	1102	Pv_Sal1_chr14	2852747	+	196	0	0	12.5082				MPLFWLICGEAEKVAFSGVVKISGRNGRRSRKSGRPQDSRKIAAAYLRKVANCRFAAVRLNPVEVEAEVLEGVDEELDDALRGDALGEVGVGDRVDDVDVPVHEDVQLGEGREEGLELVNVFDELQEVLKGHVILQEELRYMTVQVKLDVLKAEGSGFFIIGVHKVGNSTTDDRVGGIDLIGWSFSLANLFEERL*
>DN5344_c1_g1_i1	993	Pv_Sal1_chr11	269022	+	195	0	0	17.7795				MKINCFKMQVAVFSPTTNPEWHHRPTCPACPAASFRKAPVLLSTRAKVPCQRLAAAATPATSGWSTITPALWAATLVAAWVATSVVASVATSVVASVATLVVASPAAAMLTGSSRTARLTSPQPSAPLTRATPSFRGNPLLGETDRCKLGQPPSRGGHAVASHYEEAALGVPEVHHFIPSRRYVCYAGCAAGTL*
>DN7078_c0_g1_i1	1454	Pv_Sal1_chr11	498150	+	190	0	0	24.4532				MHVLPLQCTALHVCMCAMGGRYAGVCNYVGEEYIPPPREFVHPHMNTCRSYISAHIRVCMWMFAHLDNFPNWAFKKKKGLFKKIRKTIILPLPNCSLVIYLLFSRPFLRLSSALFFNVRRFFGEMVRILHFGGKFLCTFLCPFLYLRVLHPFEGPSRRPGGGTPLPLTEKPRRDNLTKLLIFPSRVRRD*
>DN5875_c2_g5_i1	1262	Pv_Sal1_chr13	1678708	-	186	0	0	29.3439				MYPSARAPHRLLQPCHMYSIFLIACKDVQLRCTYRCAYVQCVVCECAVVYMLAEWLSSFFLFFKIDFGRIRYAAYSLAAAGAHGWSTQLGHTAGAHSWSTQLEGFQLTTCLLEVARMQLNMRAAPARAYTYTPTYVRKCTIAEYFTPLQTQRQNIFPSANLAFPFSPLLSHLLMKCTYPKGKMLF*
>DN7133_c4_g1_i1-1	1555	AAKM01000254	41	+	184	1	2	42.0662			hypothetical	MSTLYKLYKKYHEEKGKKDIKCIDLPNDWKNEYNTCLYKCYLHGNKRLCDAIKRFRDNYETNKSTIKPACNRDERNPLPDITWLELSNFIYPGCKKIGYKLTEDTPYSSATGLSMITHEQLKNPITLQYNLLFENDENEKNCTMMKILHGFLQYFNANKSNSEIITFAKEFFKYYYDKNKEDY*
>DN2833_c0_g1_i1	3797	Pv_Sal1_chr12	2708096	+	180	0	0	32.0866				MKNNSPHECIIYNSVIICAVLRTYDLRTYLHVIYKKPYTYITLFKVCFGPSENIHPRKPHCLSAPRIREHLYIKRTRIKKYICKNIMLRVCIYIYIIYAYGVYAQIYSAAKQLRYFAYSFTCPFLCAYLRTLQMYAFSLKIESNFTIPKKRITKKKSVWHAAIYLFIYVIYILLLWTLK*
>DN6956_c4_g1_i1	1519	Pv_Sal1_chr09	995663	+	180	0	0	24.1014				MRLITCRRNFTSSILFLLGGEPINTQEGDSPVFVGTQTLSPVLNDHRNLLHTDVGSDWTMMWRSQIEIKKKIKKNYLSLCMHTWVCQGRLIDARQSILGTFHLAWVPLVVAPLCYKTPAFERKHNSVWSHARYDTRSGGLSDDSQNGLPHTNGMRLTRLASTGWGSHRLRCGPIRLMSA*
>DN1655_c0_g1_i1	911	Pv_Sal1_chr12	899673	+	178	0	0	44.9451				MLLGTLCLCRRCGPYVHFKKFPILAEQRAEGRSHALACAFIYTHLRMCVRMFVRAYVLSLLFLFLFLFFFFFFTPHFATSPLHYFPCNRIGCLFFLHVCVAHVHLQAYVYVHIYVWEEKKNKKQMRNFFFFFPPFNVTFHPFLPVCSSTRLSPLHSFLLKHLNEVSSPFVNYTLIEE*
>DN10359_c0_g1_i1	998	Pv_Sal1_chr08	294909	+	177	0	0	12.5982				MLVPKHTETPPCGDPPDRKNYFSLSFFEHTGGGAPSRSSPTRLIKTNSKRDLPTLPLCGKHELAGKLQAGNCPEGVPSKWRQTYLHVSPPIAVPHLGIITSLRARQICANNVAVPFASKWCRAHNCDFSNTCKLNGQSRPLELRVLTDGRNRRVSPKRLTLLKRMTSLITPIFPVS*
>DN7153_c12_g1_i1	1784	Pv_Sal1_chr09	387107	-	176	0	1	20.671				MWSSRVGKISSQSSSDIIKDSFRKREYNPFADNLRIVPLESSISFSKIFNKSSKILLLLMRLAICAYMAMAISLFSPFHVSSMEDFSTHTKFSMRTLFSSTNLWRAFFTNNVLMQCRAPFRVCASFRPLFHVHKGNKIFFKICCEFFCKKLGKIFLEQNKFKNNKNSDFMNGLNS*
>DN6916_c1_g2_i1	792	Pv_Sal1_chr12	495925	+	175	0	0	48.8258				MRRAILAWIRVKWKKASSRSESATAVLAYPSPAIGKTHDMFALPRCSFLLVLEKKKKKIISPVHSPCRCTYVLVSVSFFGQFPVGGRVPPASWKRPPRVFHAPLRSLHDATRFCFSGHPFYHNASFFCPIGVVFFSTDRRCQQTMQTMQTMGSSTLRKPTWVLKIGNTPKNTPG*
>DN9775_c0_g1_i1	1009	Pv_Sal1_chr12	633860	-	173	0	1	17.2755				MSGTGTQWFFSDPPFAAAASPKCHFAHFTMGGRIRGNNVPLLHLVGSPPVQAQLHNGMHNDKKKDKKMGKKMGKKWSIPNEQNRMKCNSPECNTFAEAHLPKRIQHPRESTSVVPLLRHAHAYSHTAAFSLHVGDGGPPSPAVPHTPFWQTAAGATANLNSSWGGSKTGGTW*
>DN6469_c0_g1_i1	1531	Pv_Sal1_chr12	1518442	+	172	0	0	59.7335				MDAPRRLAYEHVRTGGEKRSGFICRAQGERPPRMYQRPNPPRVIITRFDDTAAACVGPFNPTRRCAPSLLASFERPHFFPFRREAKQYGTVRTAHVMRIKLPIYFAAGRWNRGCQRRPPQEGPAYICVVCALAVCVLAVCVHIRRVGEASGKPLPLPVRARRKMRPRSGAA*
>DN6711_c0_g2_i2	1515	Pv_Sal1_chr11	1975681	+	172	1	0	116.359				MKKIFSTVVIFALLILRLEYSQCDGTFEYPLARNPDIRSAYSLAEKYKKYRSYDSAEKSEYETSYVPLDEGYQFNDYYFESYYPPNVHRRQRRAEKKSFFSDIKKLGACLKSNKPSSRRSKYIIFIYSFIVSALTTGLFTLLGPYSLFILLIGTILFYAYRKCVLLKKKRK*
>DN6203_c0_g2_i2	1070	Pv_Sal1_chr07	1174654	-	171	0	0	15.2598				MDRSFFFFFFFLSAKRHIFPNGIKKAHQCRFPVNRLFFFRCCLGRRHYVTHMYTTQCYVRLVTLSCCICKLSPQLCMFFFISPSFCQFLFCFFGNFFGNECFLRSFTLTFEFHFVFHFVLPFAFTFAFTFVFTFSFLPLACPHPFCLQVNSQPPAKHITCWPFFHKMFVF*
>DN6956_c5_g1_i1	759	Pv_Sal1_chr12	2892833	-	170	0	0	44.4216				MHFLIPKKLTLFHFLTVKRIKVTSFSKLAVHFPPSIDQYLLCIFAPLHFLLICLYIYVYQAFFFTPAHFSDNQVSLLIVRKLNRRGAEKLRIIKHPMSSNFSRLCHFLRSINFIYLRKKTFQKYAYAYTFAMYENILRVVALSAYASFSCVLLFLRPVVQRNFKSIHIR*
>DN6315_c2_g1_i1	1800	Pv_Sal1_chr11	65535	+	169	0	0	17.4544				MPTPKNLHFRAIRRRPHETHPRKLPPIRFLQKKMRVIQHYGVPQILRDVVGKHKQLRFFSYLKKSDKEEGGRARTQMITLPRFTKKAETKFFNFDVQAYPLIALTLITVRVVHTQKYVKYVHQMVKFFLRFVSHNGEVNTIIYLPPHVCLAYLVQKYFVTKKELKKCF*
>DN6914_c5_g1_i1	659	Pv_Sal1_chr08	1260342	-	169	2	0	15.0759				MRKKYEPFRKNVRKMREKYEPFRSNERNMSEKNNFEQSTPPLCAHPLCPPILQLQHGEGEGGQAGERRARHLPGEVQRAVREFVLHIRPTDPIDEQADPRGEGQPEGGALGSRRQMDLRFYLLHEGILQEFRALLEQAVAAELRGQVFQLSRDCEKVLRGAAAQRLEL*
>DN8916_c0_g1_i1	836	Pv_Sal1_chr03	560928	-	168	0	0	28.561				MQMLHLAGAVGAVGVVGAVGAAGAAPPGMPHLETPPSSPLRHRFHFQRRQGRLPLHSYMERRILMLGNFVCSHSRIGIIQVSQVGLQDLLQNAARTATHTATRTAALPWGELLHGFFQNGGEEPLCVALAQVANRFGQWVTLKLNTHIACRPINRHRLLNLQEVPLR*
>DN105_c0_g1_i1	1866	Pv_Sal1_chr12	1525374	+	165	0	0	25.9309				MVVLLLDVNSLVEVVVIQLYFFFQRLSLRAVYLYACRWEGWRREKTGETGQHVRCTTCGCVPSEEAHKRLEKPSSGWGSSFKFETAGEVPTHRRHCSAYYCAARGRATSGEAPSMAPPGGTIALHEHRADPYKTTMRESPCRKEQVMTQSFFVNKVLNEFIIGL*
>DN5805_c0_g2_i1	874	Pv_Sal1_chr09	1808032	-	165	0	0	40.8432				MCTLPRALTRTVGTPHLFNFAVAWPLHFLSNHHVSTLLGAFDWGVGPKCTHVYTYVWPSIHLRTYPFVAKKRKRPAKLSHHNILSSKSLYSSNRLTSSCRCFLGGVQSKYISFANGLAPRRNGKGNLHLLPPLPMHILSTQTNNLQRQNSTCVIHISGAPILRK*
>DN1274_c0_g1_i1	1398	Pv_Sal1_chr12	205224	+	163	0	0	16.191				MPCIHKHIYTYIHICPYTHKRTHLYPHIRTHLYTHTYMYAFIHTYTYTLTHTRTRVYARLAASRGNPTAATSSEEAPKRWLHANASLHPPLYVLLIAWGSPLIFYLILHSLVHKEGEVLRQIFVDACRGGRNEQYGLGSMMSSMVSCMLNCMVSAPRVGIPQ*
>DN7028_c27_g1_i1	978	Pv_Sal1_chr12	1728292	-	163	0	0	31.7065				MSLLFASNGKIRADSMPAFLLNHGGYTVPFVLKRVCPYATAREAQGSRTARRFNPVAGGTPGKAHSFAHPGDIIPFVKGKPSCFPFFFKYGIFAESGQFLFFIFSFTPVGISVPFILPSFTCTVATLRCYIFFCLIFKKKTKNGKRRAENVGGNEKKKTEVQ*
>DN6939_c0_g2_i1	857	Pv_Sal1_chr11	1445593	+	162	0	0	28.0105				MLLFTFFQFLADGGCSVRAHHRRYYAATTPLQHRCYISASASPPTPPSIVPASTPVNSLYAHAPFFFPLRCPCQVGLCCACVSVCVCTGVGAHVGHAPPTTPVCVFARICMCSRVGMSHTASDLCSHVTAHILSTIFCSHLLQIFFASFFLFFSPPLLCVI*
>DN9768_c0_g1_i1	1142	Pv_Sal1_chr05	346486	+	162	0	0	11.7715				MLRVQLVVDAHQLDYLNEKFVYYFTFDVSEAPFFHEQQVVGAVLLQVQKVAADFFRGELQVFEEGLPAQVDDAVLVRGRAVVRGRAAVVIAAFFVITAVLVIAAFLVAAVLAGPPLQRLAVHDQVVRKQQLDVAEDGGLLGQHELLLAEPHDGQRFDQLLR*
>DN6158_c0_g1_i1	1249	Pv_Sal1_chr10	813533	-	161	0	0	10.0312				MGTRVGELAARHTTAGYSARAAWRDKNWQLRTVKYEAHVRLRPPLQCRHLGRSHQEEGVQAGDAANGAPLVLPGVLRPHQVPLLLIQQAHIFAKHKIVEEANFGNGLLRREFSDVGFPRTLHGGGIPCHSPHFSIRRIGGGFATWAHPRPTVHRGEWSWK*
>DN6389_c2_g3_i1	1305	Pv_Sal1_chr13	1891391	+	159	0	0	36.2138				MTSCPSDGAQKCSHGRGKCQCQCTLYFEEDFFPQSEGQNWMEQLLRSSPIRGMSSLVCPPLEVVNLRNEVGTLTVVAFLHEQIFEVVKNNVYVIRFVCAVFIFTKFVFPEMENVLFRVACDGIYKIFYEQEEGGIFFIFHLCAFCIFIQDVRIKFCIF*
>DN6952_c14_g1_i1	618	Pv_Sal1_chr05	228142	+	158	0	0	75.589				MHPMVPSQMKRNETQLLKCPFRMEKKKKKKTRKKEEPFPLAAYFAYRKKGTKQMRTKRRSESASCVGAVHTCSAYVQYIRTMRARREGTNGWKHMCACLIGRRERGIPPKCYLILCFFFPLFRASQTCWSPQTSPVCIVQIILQVAYSLIKVIEGDV*
>DN4144_c0_g1_i1	740	Pv_Sal1_chr10	468903	-	157	0	0	239.12				MVAHHHLQSSVFGRFLRSRKNACCVTFAVWQIRYDFLFFLLACPPEDDSKMTPFREAFVRMCRLHVRLACTSSVLFRHARPVYFFGMHVWCTSSICTSSVLLRQARPAYFFGMRLLARACAKLYFNCSPLKRAPNAKQQATHRPPSDGTDFSFFTF*
>DN5375_c2_g1_i1	2268	Pv_Sal1_chr13	1642160	-	157	0	1	20.5842				MRKFANVHMREHVSMTIQQCGNLRCKGKRKNADQGSVVYAKQTESFALVCLRCFKNVAMGIFTFKNEKGEIVGKVAEWQSGEVAKWRNGEVAKWRSGEMANYRTKAAPRCAKCTGKQKRDVMANQRSRARLKCAVMQRSRVKIRACVCFEKLKKIK*
>DN5375_c2_g2_i1	2368	Pv_Sal1_chr13	1642160	-	157	0	0	24.3471				MRKFANVHMREHVSMTIQQCGNLRCKGKRKNADQGSVVYAKQTESFALVCLRCFKNVAMGIFTFKNEKGEIVGKVAEWQSGEVAKWRNGEVAKWRSGEMANYRTKAAPRCAKCTGKQKRDVMANQRSRARLKCAVMQRSRVKIRACVCFEKLKKIK*
>DN5795_c1_g2_i1	902	Pv_Sal1_chr14	2915283	+	157	0	0	13.5455				MVWGECKSRCTAWDGKFLIIIVIKVVSHHRSEQRFFDLSRVFCLPFFLLTLCNNSQLCVCRNVHMCTCTWLYLHTSTLSLHMRCTHTRGYACRGASFFSSFGQLYLFNFFSRFILFFFSHLFLCLPRFAVYIMPVGEMPCHVSVMVSYRYFGGSST*
>DN5795_c1_g3_i1	970	Pv_Sal1_chr14	2915205	+	157	0	0	14.1392				MVWGECKSRCTAWDGKFLIIIVIKVVSHHRSEQRFFDLSRVFCLPFFLLTLCNNSQLCVCRNVHMCTCTWLYLHTSTLSLHMRCTHTRGYACRGASFFSSFGQLYLFNFFSRFILFFFSHLFLCLPRFAVYIMPVGEMPCHVSVMVSYRYFGGSST*
>DN6918_c21_g1_i1	1034	Pv_Sal1_chr07	1043462	-	157	0	0	23.971				MMWRTGARSDRPAYAYPASTCWVPQHVGRFPRGKSWANGVALERRCMQMHTGLPPASCQRVLASVPEGEHAHTSANAHADVAANVHANVRTYVNTFFFFGCFSHPPHTKERCMYIWQRRPAARWVLSRDTSPTPRGLNSLGPPVRPSMLRFSLRGT*
>DN6824_c2_g1_i1-1	1505	Pv_Sal1_chr14	1193633	-	156	0	0	57.0625				MSTCDGNTYKSTHIAYAYACSCIRPLMHTTAHAYDRSCTCLNVVTQLASKTHTHMRHLAYDTIYVPRSFASLQKSQAQNIADLARKVCAGERGGRIYPYAVRVRNVTREQVPFLFFLSPSKGAEIPRLAEAKDYFFWHPCVGSLQRRCRPTESAK*
>DN5754_c4_g1_i1	1029	Pv_Sal1_chr03	671388	-	155	0	1	24.9534				MVSSRVNLLWVPLVGAEVGSMPGGPLLEGDAGPKGQVESVFASPELQYWRNSDSPPSWRGGVEVAKAAAGVAAPPVWPIPTTSLPLGSTLGGSSGFLPPRYSVCTRTFFSSFSALLRFFSMLCSSSPCPCILLYTIFPVFFNSTEKFSKLETMF*
>DN7168_c4_g1_i1	2877	AAKM01000207	1	+	155	0	2	31.8558				MITTWFIIYNLQKLCIIFHGRLSRKIAKRSNTFQIVLCKVLHQHTPNFLRRFYSLSEKCSNTFQIILCKVLHEHISHFPCGFHSLLEERLNTTQVIVRNIPKQQVEIFLFGYCRLVEECLNTAQIVLFHIPNQQFFTLHRAFSGVSWQRLKMFP*
>DN7168_c4_g1_i5	2624	AAKM01000207	1	+	155	0	2	14.8693				MITTWFIIYNLQKLCIIFHGRLSRKIAKRSNTFQIVLCKVLHQHTPNFLRRFYSLSEKCSNTFQIILCKVLHEHISHFPCGFHSLLEERLNTTQVIVRNIPKQQVEIFLFGYCRLVEECLNTAQIVLFHIPNQQFFTLHRAFSGVSWQRLKMFP*
>DN6075_c2_g1_i1	1260	Pv_Sal1_chr05	247958	-	153	0	1	23.6				MTRSYFFRKNLQKVARWLKSMTRSYIFNKNVCKGVSTHSEVFIFFFFFNPRRLVFVSSSAFLISRRLGGLMLFGASRVFSRSLPFCRFSFYLRSHFGHHFVAMSFSFCRDVVFFSSSCRLHFAIISSSFSFHARPRCAFPRRSTRSCASFFL*
>DN6965_c14_g1_i1	1015	Pv_Sal1_chr07	741888	-	153	0	0	27.2581				MCTRVCSGYVHAFMQCICSGYARALYSPTCTCITFFSFSSPFLRSPCRFPILLVAFDVKFAFYFLQPCGTSGGKHFFFFFVRIIALQFHHAIVYLSMPTIWYLFFNFKPISLNKTETRLLILCVFNGEEKMGGCKQINGLVIFIQRLHTGCS*
>DN3588_c0_g2_i1	636	Pv_Sal1_chr12	552035	-	152	0	0	11.9041				MCICICMHVCVPLCMCTPPSGEPNVFYITWFKFVPLIKYTYSCMSGGEMFKSAFFFLLFFIIPFWGISRTFTSSPFFLRVWNLYQYGYRCDVTCRKCCIPLTPTCSRVCLVLCICLRACAADVYVLFACVLYCVFWCLYICVCRCTLLYGG*
>DN4054_c0_g1_i1	2101	Pv_Sal1_chr05	98130	-	152	0	0	15.4417				MFRSILAVNQSDIYIYTSVYVYEALWRRYLRRYTPLWALRCAYRCFTSMCTLVRILVSLQGYLIHLVFRWDVLKRYVNLKQLFYLFVREKGRARDHTLLWYPLWVVHPWGLYLQSIFFGKQTLLRCVMCVLGIYTWHIHIYVFRSYIMAVQ*
>DN5644_c2_g1_i1	660	Pv_Sal1_chr01	271408	+	152	0	0	38.6667				MCIFTQLTKWLRVRVLLVRVPLVRGYRERTPPSAPLPQRLKCRALVLITQEKRNLLQLWGGQTVLQVGIMFRVALHLTFNVMLIFFFYLLPPLSPLLRLGGATRSLLPGGRTNLHQLPLILKTFLFLCQLLCNRPTGAERDCYNGIVSLLF*
>DN4741_c0_g1_i1	1209	Pv_Sal1_chr07	831575	-	151	0	0	14.5467				MPNTPHTPLPPRRVLRTLLHLGEERIHHLDLEGATQLAPQVVHIRRVKGIGHLVRVKEPAFVSNQDDFVELVYAELAELLLSRNHLRDDGFVNVQAQVVDVEVAVAVRADDEEARRHDGAPADVVHALRGGGAGKGKHLAANGVTPPTMR*
>DN5143_c0_g1_i1	1469	Pv_Sal1_chr04	650269	+	151	0	0	12.5425				MMMMLFLDKLSRSNSTMFWYSRYDCVYWVTILTLLEPASMSSPSRYSIFFFFRTCLGASSTKRATTILSKMLRMPTTMKHNLQPLIPPKYFNATVVVTTPPISLPTLEDSCTNPKDNPSDSFFAASARILCEMGPILPKANPFIALKNMI*
>DN5712_c1_g3_i1	1046	Pv_Sal1_chr11	1204359	-	151	0	0	26.3317				MGTSLKLWRNVPPLRTLHLRRTHFPKKGEKLPSTAYLLICTLAHESEAIPKVALRKRQQTPLKRGPPSQHEHVKEHIHAHTCSMQCEGRSKRSSETSSQFQANVRGAFFFFSRVGEKLTSRHSPPHGDFRRGENHQAGLNNEGVKVFKQK*
>DN6818_c38_g1_i1	676	Pv_Sal1_chr08	297649	-	151	0	0	20.9172				MCLLFFFHFPSENSLKKNILRRAYDSSVFYVFSINHVSLRKIWLDVLQMLNVKPDLHCRGSFPHFVFVRSFFCYSVCFIFFYLFAVMSILCPPPYTLTRWLLPRRAWHFRQTEANQLRGEAASCRSCTRAPRHVYTPPCRFTAFPFCRCP*
>DN6855_c18_g1_i1	1065	Pv_Sal1_chr13	1447742	-	151	0	0	65.9033				MSGKGEDKTGQMGGDTTINILLFRPMEGKKKKKNPSRGKNAPSQLHHMHMNSLNLITAKITNRNHVRAVFPRTVHMLKRYILCTRLAGQKGDFKHVCAWLTFVVRLKLGLLLLPNCRHLGGINPIVHILLSQFVSNFIKAIKNVLKGIHS*
>DN7075_c17_g1_i1	952	Pv_Sal1_chr06	777285	-	151	0	0	25.8697				MCVSILNTNGKKKKKSLPKLMINHSGDKSFAGTGLNFYFYFFFFFYIRNAHASPPHTSERCAKCTRRAKHSRGEKSYITPLPRANGRFGCLLEQIIDRVNASHLTGHSNCARGADNPACVLLLLTIRISSSPPGESKTVQRRSAGKCSAR*
>DN8161_c0_g1_i1	695	Pv_Sal1_chr07	627660	-	151	0	0	29.7842				MCLICLCTCARICIYSLHIHTCIRIMNSVIKKKKLLSCCSPLFVPVKMACLRKQPVMYLCTSVPPACVYTCVCIYYIYIVPIQYICSTYIRIYIVMLMRIHMGHLCAPTPATHMRRVHSCYAGADVYVDVYVNLSSHLLHHCKCYACAHK*
>DN5951_c0_g1_i1	557	Pv_Sal1_chr13	1835559	-	150	0	0	91.0718				MGSYARGAPIPRLPLRGNLLGRAAHRPLLVVLAEKLNLAVHQLGVVALRLEEVQIDLQIVDLLEEERIFVHHFDFLRAEGLRLLLQLVLQHLDHIFEVFLLAQVLRKDILGVVVLHVIHLVEFIVQIEEGRVKDFLIMEVQVALLNMLL*
>DN8016_c0_g1_i1	1389	Pv_Sal1_chr12	1297089	+	150	0	0	30.442				MAAYTLAEWLLFLLFFFFSLLLYHKHLKRESENCHLGGCTYLWDAAFSQEGHSSRRIHLALLFCGFLFIFFCIPPWDFPQYSCAKINQPDSLNLCSASGVKRNAPYALSKSGTMLWGKNTPAWGSGEISGRGVRIPQRGLLSEVALRYV*
>DN2717_c1_g1_i1	1056	Pv_Sal1_chr12	946940	-	149	1	0	21.3769				MYCTAYDPVMFRAGGKEEKRKKKKRKKKEKKKEWKGKERQRKRRGEKGALKKASEKGKSRDGGCPIEWPPEQIKLARQRLAGGGNTLPLPVRSLTDVPLCVGEVSPREGGATQGRWRVLSLIVPPPFPSVKSLHWVLATSPKYQKKNK*
>DN6626_c3_g1_i1	944	Pv_Sal1_chr12	2826486	+	149	0	0	12.2076				MKGKLPLSASTPKALPSVEKPLTRGDPPRMLGVSPEQTRSFIPRRIPTASSALVSTLVSALVSVLVSSFMSSFVPTFISSIVPMFVSSFASSPACMWIPASAARVSSTYAPTGVLSFSAPSPIAAPTLKLNGASAFPFPMVSVFEQGE*
>DN7054_c3_g1_i1	1069	Pv_Sal1_chr03	472739	-	149	1	2	19.4369				MFAGVCARLPLPLADSNVHVFKLLSLHVLLEVMTRPFGAYFEFPPLAVLNYWRSFSSFSRFADLATASYFQAISPFWLFFFFFLCVHAPSEGKPHAQARRFCRPRATREPRKGVQKRGRPNECSKTAQALPRRPCGPASQRRHLCEMF*
>DN3178_c0_g1_i1	723	Pv_Sal1_chr04	402358	+	148	0	0	32.0456				MSLLHVYASIYAVRMCLSAAFPSQRSLPGRAASQRGSQTTNQPSYPPPRMASLTPRPSIITYNQLLLVHLCSTKRSKWEQPFGLPNPFECPLGAASWAPLSIRFCERCAHPRGGSSNGGLKKGSKRRKKTTFGIMGHLKKDENKGGT*
>DN6632_c3_g1_i1	971	Pv_Sal1_chr12	895260	-	148	0	0	12.5726				MRQPPENPPPQDALFQRCANDVFFRPSTLVQHDVNVNSVHGTHHLKLLSTFCHPIGKTTRQAILIHIHIPIPIPVGDYFIFSLVTNWVLSVGPVFLFSLAPLCTARQTKERSRLGAFPNVTNEGRQKGCWKRRGCSFSPTSGKHLLV*
>DN7000_c0_g1_i1	2869	Pv_Sal1_chr14	1306499	-	148	0	0	17.191				MFFYILWEVNVFSFPPPSAFTPFATFAPIVPFTVVDELANPLHGDFSTLNPHLLFNFPPHFVVVTFFAERFFSLFIRCKTAHPIFPSGGAFVVGTFGAICFRFFCGIFSFHIVRFSPFFNVCSPLCDAIKEEEKIANGFFVAKLVIH*
>DN7000_c0_g2_i1	2710	Pv_Sal1_chr14	1306499	-	148	0	1	15.4701				MFFYILWEVNVFSFPPPSAFTPFATFAPIVPFTVVDELANPLHGDFSTLNPHLLFNFPPHFVVVTFFAERFFSLFIRCKTAHPIFPSGGAFVVGTFGAICFRFFCGIFSFHIVRFSPFFNVCSPLCDAIKEEEKIANGFFVAKLVIH*
>DN7014_c12_g1_i1	2405	Pv_Sal1_chr07	735543	-	148	0	1	50.7389				MSALLRPKRGTFLVMASLQLGCKFVQTRGIRALGLSGRVGGGRPSVFSSALRQIDTSALRYLAAAPRYRATASLVVHGGVPGDGDALVLVALVEGDDGDGEGDQAEDEEVGVVLGAYKLEQHRNEEGTQEKGVVGEEGTHHFTLLGK*
>DN7956_c0_g1_i1	1565	Pv_Sal1_chr09	1544443	+	148	0	0	54.3284				MSGIFRIQNLASYISLGSFIKPACLENGKLVLPYIFPKHLNRLIVQIFCEIAFFKSRSEDDQWSYQNFVFFKRRKRHGDISVQFQFYILHGTVDGSYLPYFKVKNEFYNFIRFVKLFIFFHLLVIFYHFLKNFMLPFFHICICLITF*
>DN9561_c0_g1_i1	1099	Pv_Sal1_chr14	1035625	-	148	0	0	12.0564				MFFRDTHHGNLHLCLQICPNVLVGLAASLAGGKIERVLGRLEYHPNGDGVKEGTYLCARRCILILSVQLNVFFVTLHLLRAEALECGEQGKKRSNQLNGLLLMRKGITFFAKSGGNNIAGNFNMSPAWSKGRSVPFLFFHGGWKCPY*
>DN5104_c0_g1_i1	715	Pv_Sal1_chr09	948948	+	147	0	0	56.3273	Pentapeptide_4	Pentapeptide_4		MNRVNRVRRSRGALRAYVFDEGLRAGLVAQNDLLRAAQASVEGTAVHFAHREFGQIERHNVGRGSQAGHEGIGSGPLLPHGCSLHGCSLHGCRLHGCVLHACLLHPCLLLGRVPFSRIHLAGVHLSAVHVLIPIRVRGKKAQRVLR*
>DN2513_c0_g1_i1	1091	Pv_Sal1_chr10	523783	+	146	0	0	34.7369				MASTPVYISPRKHIYVYAWRGEVPPLCMSPALVTFVRRFAQDCNACTSPIRDCEKGPPAALDLAAVRGATDPSHLSLPLCQNCHFLQTPNWLIDHNLTIPLLALCPNPSMGIFTRAGASRHPFYVRAGNYVLLPLAGRSNLSKLR*
>DN6033_c0_g1_i1	2228	Pv_Sal1_chr02	150053	+	146	0	1	25.3622				MITKQTREQFSHFLTSALHKTNQLFTHLLISLKQKLRNEFCVCLCTNYDSPLLSCSKCGCATCAMPCSLFKSFPLWKIVKVVYIFLSCKKNAFHLKVACKKRRCFKYVDAFSHIYIHIYFFFFQLFGHTKRKMACGTYHTRIMKC*
>DN6493_c0_g1_i1	1430	Pv_Sal1_chr11	1533616	+	146	0	1	29.2804				MTVGSGKKRFAQFSDNLGACGTASLPQLSRAKRLIWKVEEEARTSTNARMHQCTISPYLFLPIFLSFSLLPYHGGEPLLEVFILRHAVVRPIGRLNPDFSVEDQNVFVAPSAVRVPTGGGDGKGEGNGDGDGKGEGGPSYSMCLF*
>DN6820_c9_g1_i1	803	Pv_Sal1_chr12	2203035	-	146	0	0	70.7547				MFKKRKMEKGKRKKQFSYLCRSLQRGRRFKGCPRKSDNYGNYLGGTYASESAPITFAFASVYVTFLPKRACVYVYPFLLAHTHCVLLEKGTSRATRSALPLICSGIQPAFSQHSPLLYSTPHHNLDATLMCINTHIRLCKQFVFP*
>DN7150_c15_g1_i1	655	AAKM01001267	302	+	145	0	0	20.6				MELNQINNIKTLCDYLECYNNVTDRGLIEENIKRGTLCASFNVLKNTTRPLIVLLRVVIMIIVANVYERIVLNDLECVSKEERKEPECGYGGASGTMGERDKVRQEAEHTEQQTGHGVSGVLIPRGSHPNVNFHFTINKNYFIL*
>DN2727_c0_g1_i1	1059	Pv_Sal1_chr06	714593	+	144	0	0	33.3088				MSLCTLLHACPYAHFCMHALMHTSVCVPLCTPLRAYPCMPLVPTLGDLPRLEPLQQPAAYVAQHDYENVHLALEKVGRNEALRGGQHREVIAFGGYLEEACPLRLGIRNIRGTPSLLSPLRRLLKTVFMSYIFLILLRMVGFA*
>DN5941_c1_g1_i1	1262	Pv_Sal1_chr14	1107078	-	143	0	0	52.191				MWDPSVPPFCVHLSSFVALLLVPSSLHCYFVSVNEDAYLHKLFSPFLCFPSSSCNYSTVLKGSSPNYVKKEGQLLKLPNPYVHAPTFVKRSNSCLVYSLCYPHVLKFLLKSVHPFALAHLLTSLRASYDVKGGPTKSLSTCI*
>DN6871_c4_g2_i1	934	Pv_Sal1_chr09	1644664	+	143	0	0	11.6895				MGGEKIHAVCVFICLPPFSTGAAFSRASEEMGKSVTERQKWQTFFSRNGAFDKRLCLAHLCSSVICSSVILQQLFRASHFDASLCNVWLRPFVCSVSLNWAPPKQLTLFCYSQGANSVCLLPTANSVLLPPTANSVCLLPLC*
>DN10552_c0_g2_i1	1688	Pv_Sal1_chr09	1233302	-	142	0	0	19.5504				MRVQRGYTWRRSHNSHVMPTCSGAFCSVTLLRRAPPLPLSRLPLPRFTAIALYRHRALPPSRLTAIEPYRCTHKAKNDLELINVVQEQIQGAVVQHGCVNAPKYPAQVLLIEYFFLPNEIHKGTLDHFFVNYITYVFNVTD*
>DN6130_c2_g1_i1	828	Pv_Sal1_chr08	184141	+	141	0	0	12.3949				MGKNTNWGKNKMLTNCQTACWGRKTLRKVTPRIAANSNAPVCEYAAVSWPLPGGVPKEGRSQKQEVVRVQKNVPKNSRNEHEVVYVEGLRGVARRCALPIYSQSVNFCTLHILWYAHENVMHVYIFVKLYIAQFEELSPL*
>DN6971_c28_g1_i1	877	Pv_Sal1_chr10	171192	+	141	0	0	12.5177				MKRPYVGTSQICSPLVKLPHLPVYLSSSHNVNFYLGTPPFVMDTHLFSLKKCSHCNMWRECSSPNFDASICCQSACAFRLYKIGTIHCISFLPCPICPSHTVTPTPWVIFLPSRSSSLWEGQKELCLPTLRYNACPFICP*
>DN5487_c1_g1_i1	756	Pv_Sal1_chr11	1917658	+	140	0	0	54.9656				MWSSCRTTRMARWPVERRRQQRRGSARHSMRSPPARHPKRRPPGCAAQCAYPIGPFFLNWKIRVSAWRAVPSSVSNEQRQRAFDESVGWSVGRPIGWSFFFFFFFSPSLYRLFPTPSICFSPTLRHFFPNFFDIFFQPF*
>DN6441_c0_g2_i1	1099	Pv_Sal1_chr12	2135911	-	139	0	0	26.5933				MTTQMAGAPSKRKKNMRCTSRIMYIAVDPLANVHVDDTERHNYSHNAIKRSSSPNLKLLNLTHYICVTYMVGWPYLDYNPSQFVSFTFPFHCFVTFFFLKFSFDIHQKVHLYVHTFFAFSFCVSPLGGVSHLFPSSPL*
>DN6649_c5_g1_i1	901	Pv_Sal1_chr14	1733253	+	139	0	0	10.7814				MSAGCICLRTIPTLCAHVVYLCMHARKCTSVNALLWGRSNRRALGVHMSGMPALFLAVKMYARATLMVDVRLCICMLGEPGLRFCTLIAIPVHLHPLREAVMYMPVNKRMLAYVRELLPSSTLLQHMPTRGYPRILLN*
>DN8437_c0_g1_i1	604	Pv_Sal1_chr02	326532	+	139	0	0	10.0828				MSITQTRKNSDTRRRWSEGIFPLGSTSPFLFQIGGGEENGSMGCACNCGWHSERAVAQSSEGGEAHKANCKTCGEPTRMSSVSSPQVSRNSLGRQGDKSFKENKIYTPRERFRFVGECGFGSVHLVGRRTDGMSPRWL*
>DN4818_c0_g1_i1	1424	Pv_Sal1_chr12	2859115	+	138	0	1	23.9902				MLLNWGEKKNVTMRIVTGRGTSPQCNLHGSLRPFSQLPPSPHSEGTKKFNSVINTAMDVVSVHLNLLSVVLQRGVRMIALVTKGGGKKFAEGTLKLILKNGRAQIVDLVIIILWSVEKKIKVHMILLEVDPFLCVIY*
>DN4818_c0_g2_i1	2205	Pv_Sal1_chr12	2859115	+	138	0	1	40.6154				MLLNWGEKKNVTMRIVTGRGTSPQCNLHGSLRPFSQLPPSPHSEGTKKFNSVINTAMDVVSVHLNLLSVVLQRGVRMIALVTKGGGKKFAEGTLKLILKNGRAQIVDLVIIILWSVEKKIKVHMILLEVDPFLCVIY*
>DN5154_c0_g2_i1	538	Pv_Sal1_chr11	1241229	-	138	0	0	16.0223				MVPLFELSCAVFPGRTRFAYSHSYRAGVSPLRRFTATPLQRYPLENEAARPPQGRAPHGEAVLLQQRPQGAAKQNCARLLLRGAENAQRDCPAGGGGTCEGGWESGSTERCGEQTEGSRRCGPVSGPVSGPANRANL*
>DN7105_c2_g1_i1	648	Pv_Sal1_chr01	775537	+	138	0	0	1656.84				MIILKGIKKRHIPSPRCIYIYIYIIYRHPVEEKKTCTEHVIIFLYYIILSYFIPLYVAYSVYFLFFIFCLFISSLRAPFFIHHYTTFIAIIHTSLHSLLLTHCIRHAFISLPCFICYKYASQFTPTSEPCMHLQFLL*
>DN9609_c0_g1_i1	958	Pv_Sal1_chr10	555323	+	138	0	0	14.6848				MFGECCGENPALARLLKVMTPFCALDIHTNWIFPPRPAANHFMHTSLEEAHPRVNSHEGQKYLEGVSKRDAAPAPDLRAVVTFPITTCRKKRKLSNASQFRSHERFKRRNDIFAAQLLHHLLKRQTKPFHFLFLLES*
>DN6489_c1_g1_i1	867	Pv_Sal1_chr05	646638	-	137	0	0	28.639				MLSWSTSKWLKLLHEGGIFNEAFTSRKSFSSISKTQCCSSISLSKSLHAKSIRIMSSLSPSDIWEKLKERSNAFSCFLFFGRNRWAMRFRRSLCVFLRGVSRGTSSWGVFLKGASPPPRRRPSFAHFRPSRRYPTL*
>DN6818_c43_g1_i1	864	Pv_Sal1_chr09	1104258	+	137	0	0	41.4826				MTYAERAIVSFTTRRGTQAVPPSPRLQMRWFAQNMFVERVTCTPLAAYWRMLLVYCFPHFAKKRYAFALLLCGANATAKCVIAALICVSPLDEHITCPLFHLTWTVPRQGSALSELHSTSPYHMSIDMYMCAYVYM*
>DN2638_c0_g1_i1	1073	Pv_Sal1_chr09	616989	+	136	0	0	11.8583				MLDSVKAFTSLQKKKKKKKKKKFQLRRGNCWVATAWRQLRRGDCSVEWTLYTETKYCPQGKWRKWRRLATKGGPVSLATSPGRPSRWPTEKVSSEGRRAAKVNDHTWSGETEGDKPEMHTASLGATPTPVELTPS*
>DN3655_c1_g1_i1	1137	Pv_Sal1_chr08	683782	+	136	0	0	11.2155				MRLSINARRTYPPLRLSRTCMYVYIPPHIPLSCVDTCTYMQSLFSRTQEKAALSNQMSFLKQIEFRTCKGIFQGVTNCEHAIFPILIFQKEELQYRIKLPHCRVLVRTGAIRIILPRSLHMGGKKKKKKVPHGMA*
>DN4767_c1_g1_i1	768	Pv_Sal1_chr02	218659	-	136	0	0	22.7305				MREGVVRPRFISLRFAHFAIPRFAVFPSLAGAFFVCFPRRAAFPNSPARVSALRRGLCRQFVFHQLLLTVCPSQCRLPRRHPSTHVRQLRSRGSGRSDLPWTPFVAECHLYGHPLGYPLGHPFVLFSPSLHCNSS*
>DN5439_c0_g1_i1	878	Pv_Sal1_chr12	392768	-	136	0	0	19.2039				MLQKVWRATASGNKWVGMFAGTLYGWVYVEDECGYVATCDCKRDCKCVRKYVQAYVCTCAFLQRPIGKHRASVYTQMYSRAHIHTYVYRYIYTHINIYIYNIYICICVRLHIHSLYTSMYTSVGNWVFVSFLYEC*
>DN7078_c15_g1_i1	1310	Pv_Sal1_chr07	850496	-	136	0	1	29.416				MLRGWEGSVTRGCNEGSSGVVCPGTGWQRCGAHCVVVLAPFRRCTAAPLQNRHRYGLGRARHGPAWKNVDNGICKGFPREKPSSYLGNHLVEIRVALNLKQVANTDGIRLANPVKVVGGQIDDHKIFGSVFFAIE*
>DN6961_c27_g1_i1	445	Pv_Sal1_chr12	313191	+	135	0	0	11.0045				MFLGYTPFMCTFAFSSASLFAFFPHIKLLQKVLHHNSCFSAVTRKGSQDGLLSRNTRMYVQAHGGTYTCGRRTCRKQTCERASKGTPNRANVHLVCKHTLGKRTYTWHANTHTVFLCLPIPRPLYGVAIKQLLL*
>DN8439_c0_g1_i1	925	Pv_Sal1_chr10	138545	-	135	0	0	12.387				MSHSSFAEILFPTGLIVTILYLTNLNDLCKSLPMLTTTQSSLADSLNSTSYKLRVNSVLLPSLLGCPFLRAFGSAFCSGFELFSPFSPFSPSLPPLELSFFSALQSDELFAPPFWKSNRRKKLKAVFLLLSPCV*
>DN6219_c1_g1_i1	1805	Pv_Sal1_chr13	524735	+	134	0	0	27.713				MHTNVRWQHVQGRKNGWRGEAPPRCCKVSAATRGHSVHFFPPNLLHSTCTIFRRTDDLFKCRGAYTWTRGRTCACAHMHIRVHNKSLNYTKTNGAEHCGLIEGMVGSLAETAQGRPLYRAFVESARQCKSEKQ*
>DN7055_c24_g1_i1	993	Pv_Sal1_chr09	204387	-	134	0	0	13.4361				MCYPPNCAQNGCTLPLQRLVCLHLGYSLESALHTLFICTSLRVEVCTKQCPGFCTLWGRPLPIFIFTPSPTVSPSNYCAQFNVGDRSRFCDVSPALAGPAEHSPFCYYPFESAQCFHFLRCVCPFVCRVKAEA*
>DN8775_c0_g1_i1	1108	Pv_Sal1_chr03	364131	+	134	0	0	12.9747				MEERATFVFSKLAWDTSRGVGEAGSLVSPSRGGVASSLEAALLESASLGAAWLPLSWEGPSTGATPSWGVTPPWESASPPCRFPRLAGLSSFSCNPRERFSLAPLLFMKTNFPSWVENRDVKMKKMSWSLCSI*
>DN3619_c0_g1_i1	903	Pv_Sal1_chr05	407071	+	133	0	0	41.3743				MADGMAEGGSSSPKSSTQWPRIRITYMHSTYVHLHARAAAPVPFLATCLYAPLMAKMEEVAIKESAQPTQRKDQPADIKFRRDNNLQRIFKGEKLRQTRHERIALEKKEKKGTPTGHVFYYVPLGTFYTLVC*
>DN3619_c0_g2_i1	813	Pv_Sal1_chr05	407071	+	133	0	0	14.9877				MADGMAEGGSSSPKSSTQWPRIRITYMHSTYVHLHARAAAPVPFLATCLYAPLMAKMEEVAIKESAQPTQRKDQPADIKFRRDNNLQRIFKGEKLRQTRHERIALEKKEKKGTPTGHVFYYVPLGTFYTLVC*
>DN6202_c2_g2_i1	1628	Pv_Sal1_chr14	184062	-	133	0	0	28.7021				MLVRTKSYVLVPIKSYVLVRTKSFMHERIRVPTYVCSHIYYLRSPPRTPWLMEQGARGNVPRIDCVRSRRSAQSKHVRTHIYIYINIMYICTCVHLIYVRSTALRWLERGYGEPYYVTAKPFSAYPPFCSDI*
>DN6847_c2_g1_i1	801	Pv_Sal1_chr14	2646369	-	133	0	0	16.5805				MSHQVNSLFTQTVYKRTFVEGRGGKELLLFVYVMRKRRNFSVREKLISVVKLHRGEEKKNKSTCNWAISSLANVNLSDTTHILHHPEWHLKRGFPFAKGHLLHPISYRVQQLRHPSWLLRCYAVTLLYEDTA*
>DN7039_c15_g1_i1	552	Pv_Sal1_chr13	649676	-	133	0	0	100.051				MHVFLFIYSVILLILFVSSVPPGASPPVSRSAKQQSGEAAEQAKRPNRQTGKAAEQPNGQIAKQPNSQTAKNVGNRNTQERSAQGKGVRFSPQNFEIVQKGKNQKGRKRRITIGKKKRSGGSLTGRTKVAAH*
>DN10286_c0_g1_i1	894	Pv_Sal1_chr12	634313	+	132	0	0	38.5884				MCLRKCVALGGVALHSVLFIWYTPFFTHFFTHFFILFFVVVHAVMELRLHRGGPHQVEQRYIISPYSSPHREMCKMALRRSGCREWGVREKPLRPRPTHFYAKVAAARAHAGLLRGQLTCTAGPASLPGLA*
>DN1264_c0_g1_i1	805	Pv_Sal1_chr09	258696	-	132	0	0	16.8062				MKREEKKEPRVVDASFKCLSSPLTGPPLPLHKHNSSVRPPRLLRTPRPFLLPLLMCAYTFLFSPWCSRSCTCSGDSSSHSGEACPSGMCSPAGGSGAPVWGCYFTRRAHADPVDILTVAHNNLFVKCFAHM*
>DN5813_c3_g1_i1	1026	Pv_Sal1_chr05	455378	-	132	0	0	14.6715				MVVHFCLCVFLFPPFFVPLLLPSLLPPLRPFFFPVGLPKRPICFILPRAEICLSLPAQRCAPPVARVQGGVPKEGARNCRSCRSCGSCRVVGSVSRVPPNVCAPTCECTPRRRLPQVRAKLSCGVQLFIPC*
>DN6715_c9_g1_i1	528	Pv_Sal1_chr13	589738	+	132	1	0	11.1591				MRRRLLFRVSHFQHSCTFGKRPCAPFPKSKFPHFCPSGWSHRRELPSGGSVTERATRSASFRVIYHPCCATDRLKKCKQADPFCRKVKTHFYSFLKRFLPLLRLAQRQQFYKCRSTSKECKVHGQHDPHEH*
>DN5967_c1_g1_i1	889	Pv_Sal1_chr12	2487164	-	131	0	0	18.0472				MPAARQCAAPVLWCVPSSFDLFFCFCVEFVPFSCVPFFCFFFSAVFSVVSFGNGGIFVRVAPSSFPLLRQKNSRSWKCPTTSCLYQCRQIFATLALFLFPPFREPRRVPLVLEWAIVLCSLMTLRGVRVH*
>DN6969_c13_g1_i1	1105	Pv_Sal1_chr11	530786	+	131	0	0	13.2271				MYASLACPTCIPPLHAFFSKPFFCVLPVCSFAHLRRVPSAWGATNSRNFLSEMGKGSCRWPEFAVAQARRTHRSQWSHMDVRVGCVPSAMCIAFTHHIFHYAFHYICSLHLLIPFAHLTVCLARLCNTPP*
>DN8204_c0_g1_i1	1265	Pv_Sal1_chr12	2536297	+	131	0	0	18.8941				MTPFRYIRMVYMDTMFLHFIWLSSFIISFILAFPLSGCLVVSLAGRSRTVAGVSLCADSRISTVTLQFFSFYFSLIIFNFFFLTFSFSFFLPYFSFSAVTTGISRKSGVRKKATQATHVSSSKLTQTHIR*
>DN8740_c0_g1_i1	1305	Pv_Sal1_chr12	1583521	+	131	0	0	59.4774				MHIVRIARIARFVAYVRMLRECTRGTVHTYTYIYTYTFKCTTFLRSSTSVHTCIYTYIHNIYIHIYVHIYICAHVRTWQIVHAHVHLSDAYTACTPARVEKLFIDPLVPCTFAYNTHIKFPCVLCACMHS*
>DN6180_c2_g1_i1	867	Pv_Sal1_chr14	2236800	+	130	0	0	32.4937				MAAMNMAAHAGRLPHACNPPRGTQGGNASPPTYIFNNVQDAVVGEEGGHVGDGLDVRGAEGLFAVLPGALHFSPSLVMKVTSVGLVALLTLLTLLTPIESTSSFRSLRLFPPPVEPHRASRRPLGVVRI*
>DN6312_c0_g1_i1	1038	Pv_Sal1_chr05	479019	+	130	0	0	53.1195				MKREVVPVGRRLFLCADKRNCEANQWVDQRGRQSPTPWKPSRGGKAKIMGSHSYHTKQQTKWEPQLETYSTTTLSMDWQRDFPSWLTPRWEIPSWWHLLIGNPPLSPCQLIITSCSPPANAQVCTTCAG*
>DN6369_c4_g1_i1	917	Pv_Sal1_chr12	1591888	+	130	0	0	55.8157				MAPVGSGSSSGKRRLQLSIMRFTRSRIIFFWSTCLALFFFFFIQSAHLFSPSSPPLFCSAPLQYIFLAHYTCLPLPPSPLFFLLFFWLPIYYPPPPIWSFFFVLNFYVSADLIFVKLFCAFLVEQQKCV*
>DN6730_c4_g1_i1	883	Pv_Sal1_chr11	584702	-	130	0	0	19.1393				MRETCAGIFPPLFVWNVERGSSPVPSGFVLHSLLFPFPLWATPSHLSVKRHFCQQFIAFFPIRPFHQLASSTVPPPYRPVAAQNGSGGGEEILVQVRHKGDLHEQRELRKGVQDLLEGNSGKQAGEGHS*
>DN6934_c12_g2_i1	1397	Pv_Sal1_chr14	751082	+	130	0	1	13.3651				MPALICTFFPLFKNAQIRSERVLSPFKHVNGAPSGWKRSVRSLQRTYVRTNVRAFIHIVAICAHITYTRCVQTQCASFIRTHERKQPVFCPLCVCIPHILKEVRAFYFYTFFIFPSIRALQQFFRKMHP*
>DN7026_c19_g1_i1	1752	Pv_Sal1_chr06	406851	-	130	0	0	20.0982				MHVMLCMYVCMYIYMYICMYYTYHALFVYVSCMPLGIHLHISLYFTYIYFFPLSTLRCFTYVAWRACLYSPRVPFPPCTSFSCFAFRVRKLREIREKCAPLAPEPFVFHLLGAFSLLPLAWALFSGRYV*
>DN7081_c17_g2_i1	1264	Pv_Sal1_chr13	1630617	+	130	0	0	23.6954				MRVRNVGTDVHIRVCVILQARSGRILRWLKRVRKKKKSTTNCYFIFFHIWLHFSLTIIFFLMTHSYAHRYANKHITVRTCVPTPLPSLSFLTNKCARRIYVYTCIDQLSELKSPPPLQCTDLLPHLCLC*
>DN2461_c1_g1_i1	1367	Pv_Sal1_chr12	2752037	+	129	0	0	16.0059				MVASNCKRAAQLPGCLRSRFYGLLLCMYLLIHVFIYLHIYSLLYLLIRSSLHFLIWHYWHTTRHPAEQSRASKVHMAKSGKIITKAALWQFVLEKSPARLEALTWEHPLAASIFAHFDTIDMLRVTPF*
>DN5804_c0_g2_i1	775	Pv_Sal1_chr03	277261	-	129	0	0	29.3316				MQGRGRAFVCSSFVRSFAHPCARARTRFVALFFFTYFLGSRSQGGFHLHGRTRTRTRSLSRAPFGGPPIWRFPHLSIWRFHTYPVSFPVPTQLDFPYLLSWLSTTYPSGRPFGPPFSIPHRVHLQQRS*
>DN7057_c4_g1_i1	750	Pv_Sal1_chr13	1925272	-	129	0	0	36.4493				MRNVASPRLDASTSPLCRLHFVFFCLFCLFCLFFIIAYPSGHAIMRSRHHAAILPICVPPICLIFFDSTPPSLLLPLAFSIRANEGRVPPHENLTPSITAHKGVNKKWHLRFGVAFKLISLHCHVTST*
>DN6637_c1_g1_i1	1930	Pv_Sal1_chr02	712966	+	128	1	0	35.9528			hypothetical	MERKRAKGRGKDEGSFFEKNEDINKEEFLFDDLSTQKITNESKLFDEADDSSSHVGEEEDANIRKRQMKRKIKKVNGTNKILEVRFYIFLVLLICFYSLLVNMIRKGLGFISLAHQLMHIQPEGVSM*
>DN6319_c0_g1_i2	1942	Pv_Sal1_chr12	901902	+	128	0	2	21.88				MSILTLHMLRRSVVMAKRRVAPPVGRYLPLSILREGWRLRRWSMLPCMGLCRGGKANQTAVRLHNAVTPPVAPHTSSRSVSDSTPYVSMYLLLCRISPDFRFNSSSRSSCMSSSLRQAKIRSTLKPS*
>DN6743_c4_g1_i1	842	Pv_Sal1_chr07	147332	+	128	0	1	10.2838				MYVYIYNTLLRMRICMYICMYIFMLIPRGPLFQWRIFRVNSMLHFCAAGGVPLWPRDNPGRAYVRGPPQSQSEKTSSALKEEEILFHKGGTRKCEKNGEMKKTNSNLYQWSTAALKNFSFFFSSIIW*
>DN6803_c9_g1_i1	615	Pv_Sal1_chr14	817570	+	128	0	0	13.974				MDMEMDVEMDMEMDMEMDVNMEMKMSSPTRGATVNCNLYTKHAHKSHPTGHFRLPLAYRRLLVELAQLLSHLCVKIVFYLDSPPFTFFLRFTRIFYLSHFFILYHNSVVTLRGGGKAYDRWTGFTGH*
>DN79_c0_g1_i1	925	Pv_Sal1_chr09	613686	+	128	0	0	35.5416				MMTRMETLMETLMRSITGKQTSPMPRKTKPMPRKTKPMPRQTKKRPMRTNPLPRTDVHGKFLRCRFASMAIHLKFFFFLLFFMQMCVLVPMRRAKRNEWRNEWRSERRSACAFSPSLQPTVCSNELF*
>DN8052_c0_g1_i1	1442	Pv_Sal1_chr04	115215	-	128	0	0	12.4424				MCLPRHGISPPPRVVNRSSLTGAAYPRRSTLLGLGARGGLALGGRLLIHFSLNEHVVVLLLLRFAELIHILIRFVLIQFEGALLFSGLESLAHHVGVILNNVGSVVEPSEGGLNFRVQFIIQVFLSG*
>DN5917_c1_g1_i1	1529	Pv_Sal1_chr05	1216455	-	127	0	1	17.5056				MGQWGAQHIPLMPLHPTTRVEQRLSLFFTPKLGSSTGSTRGWPKSRGCICSVEGPRGKRRQFLMGASAKVGKQYDGGLYMPHTGRRTRGGNFPELHPQLTNRNIWSRMKKVSSPGVFSISSRLQFR*
>DN6628_c1_g1_i1	737	Pv_Sal1_chr01	52094	-	127	0	0	12.4627				MRIVARCPPLRGTPHQPVRQWGNFIITPDMAYKNMCSRLLLGLSMYSFVRRIEVNPMECEEMEFSPLHFAVFANVKRKYVQNFLCQGGNVCCWHFRVRGKCMWLHFGERGRELTCPFFVKLILPIV*
>DN6818_c7_g1_i1	800	Pv_Sal1_chr02	79200	-	127	0	0	118.272				MFVLCLFRFVVFLRSQAFAEVKKWGKKSRMAFYVRVGVAHVCYSPACVGMYFSPLAKLYEPPSSDMFLGGLFKFYAFLILYDEWDLLLHFEALARRCFDCPSSGGLAFLRAYSNDYHSRFSRSQNE*
>DN6827_c23_g1_i1	991	Pv_Sal1_chr06	376660	-	127	0	0	22.9576				MAKPNVHCANKQQGWTASQRQSLPCWTESHNLDSVMERRKDKTGGGMPLISKFISHDGDVSPWSECNGMYISAQCGPLLHWGEKTPCQTSPIQCAEVNRKEGTIPECLNSHLDSPFFFFFFFLYCF*
>DN6847_c5_g2_i1	748	Pv_Sal1_chr14	2641795	-	127	0	0	41.5989				MRQKSHHLPPFQNAPKGNKHKMSFHFGRTTTGWISILCAQSSRKWCHHPFGSPYGGQCPFVRGHGQRGSIICAHTLNMPGGRALHFPPRTTRCASFSRQQMQIRRYPPARVCSQGPPSSKRMAIPS*
>DN7028_c23_g1_i1	811	Pv_Sal1_chr09	252141	+	127	0	0	12.8792				MYRLIYAHLGIHIETLATTALRKVGATTVLPPCGFRAPTSSSLAYVAEEVKKLKVRKLKPRKFKPFRRSMCSITHLQLVRRAKHTGGSHRANVTICHRKVSTPLCVGGMTKHAKKKKKKTTQTQKR*
>DN9553_c0_g1_i1	1332	Pv_Sal1_chr08	1101357	-	127	0	0	19.4647				MTHKFANAWVADELLVQSDAEEAFPRQARVAGVPREVAVPGGWLLPTWLLPLAGGVPPRDAVNHVHVLKVARAEVRGGPPLLLLPPLLFLPPYTALAVPINQRLRQPPELLKNTIQALASKIKQRC*
>DN11124_c0_g1_i1	710	Pv_Sal1_chr12	1930499	+	126	0	0	10.7211				MHIIFKTLMVKISEVYVQIIFGGKIDIRKSVLFFIIVIYVAICHVGENMFIHFVPFVDIFKQRIGHLLRDIFEIIHKIVNFVICIFMINIKLGDIINFDAAPVFIFLLYVMENAHCFMRNAKIFK*
>DN2884_c0_g1_i1	1007	Pv_Sal1_chr10	272664	+	126	0	0	14.9335				MLSYFSSSVYTADMPTGVPSQMTILFFPPVRTFTTYKFFQRFGLFAPSAYASVICAIAQVGTCFFFFFFLPIFKGTVFILQLFKGVKLLAFFLCAPGGRFSTSPQQFENQTWTSGEVMTLSPTRK*
>DN652_c0_g1_i1	1139	Pv_Sal1_chr06	430313	-	126	0	0	30.5795				MPAHVHTYVHVCSARRGDSVFCPRPLRTGNKEIFFFPPAGNLHKRKRQLHAVRSTGSREKKIKIDEMRCDAMRCEAKRSRANQNDATRTKMMQRKKPMWDRTFFPPLRLTVTPTASNRAREMSSA*
>DN6771_c1_g2_i1	1070	Pv_Sal1_chr07	1101648	-	126	0	0	15.6579				MHTCIRTYMHRHIRTYVGAYPCVSTHHEHSMYGYSPPYLSRAEGLVRCELDASKQTWAQLSAASVANRLRGDGGDAEGTRTVRKWGAVVRGPPLQGPHLLSNVVGVAMGAAVEAEWRSTGVAPGE*
>DN7000_c4_g1_i1	1469	Pv_Sal1_chr11	1309306	-	126	0	0	1018.91				MRKAAQDGTPTQDRHTGVYYVCPYIYLYVGMPLHKCTCTRFDGHPYEWTSFAPCATETFDDSQLSGFAPSPVHFFRLGEAAGGGSKFSPPRTEEVHSKWDLAKCSHPYAANQHVCSQRVKLAVDL*
>DN7012_c5_g1_i1	1116	Pv_Sal1_chr01	151462	+	126	0	0	12.6129				MHIYICTYITFAYVCPRMRLYARAKAETYITYIFPRMYAHVTARWAIQEKIYFYEAGNFPYAHAQLSLMADVFWKNNSRGIHLSYCKCSQVIAACMKAAVSVETRGGGPPEVRRKITKAGKKSKQ*
>DN5134_c0_g1_i1	1519	Pv_Sal1_chr05	214200	+	125	0	0	32.4003				MSPFFNPSPSTLQWRRCKKEKTNINTYMYIHIHMYVYIGIVSHGEDTTERPAEAPESSTQYAPLSKLRANLLFSPSPAAHIREGPILRPHKTTVPLGSVGKMSRRAEVLTCARMGAATGGVQYR*
>DN6616_c0_g2_i1-1	1211	Pv_Sal1_chr12	2244538	+	125	0	0	10.9992				MAKKKRGKNGPKKWYVLFACGAHFPLSKALKQVVYIIQKPQGEVAELPEENKIDSVLLLHMANHLVVFPLPNFTSTFLKSIGVLFIPTELLIRSVPPLGFNILGYFGHQFAKLVFAIYEHNWAE*
>DN7113_c4_g1_i1	1053	Pv_Sal1_chr10	3439	+	124	0	0	60.7721	ETRAMP	ETRAMP		MKIVNLLSLFFLALVILLLSPCTSRGASSVYIKNEVQKIEDTVKRKQRNRKIILRSLAVGMVILTASLLGTTVYLQRGKKKEIQKSSTSTNSIDDEIVELSKKIVDQLLTDAIAKITGKPTVL*
>DN11314_c0_g1_i1	998	Pv_Sal1_chr14	716258	+	124	0	0	60.8196				MSSNCSNSRNAPSPPTLRKRKRVKTKKPQRGKKAPGHTSVQVASPANQAQIPPLVGYFVAEFFFDPFVLLPAARVEPPPHLNAPDVRIELFHVQLHFIPIFLSQDRHQYLQLDVLQKVKPYSL*
>DN1194_c0_g1_i1	1468	Pv_Sal1_chr04	618900	+	124	0	0	28.7153				MQFEEKVEQPFSIAEGDEAIQTVGENFYLRQVSVVKETGVSLVHSQEVHDVGLLLAGEQHFQTVRRVEEPAPIVMLVRLQHEEEEPVLHFPLHEFVQNEGKDPAVPQNGGARLHDVSHVWAPQ*
>DN5581_c6_g1_i1	691	Pv_Sal1_chr11	165119	+	124	0	0	13.0854				MFAALLQTFFPPPKLPLCFPLTLFCDFYSFLLPYSAPSFDEQLLPRPPSYKSRHIDIPPKKVNCHCRRIIATVFAFMSALVLVGRNRFVTSRAPNLSLTELRNGKKNYLRVKKCFTTLKFVHP*
>DN6179_c0_g1_i1	1969	Pv_Sal1_chr12	1388826	+	124	0	1	22.1437				MQNVCIIKMGCKQMVAKGASCRTVSEEAFLRGEIKWGHPKREKKKKRKKKIPYLCTRIRYYNIYLFLYVVAILRAKCRIKGGNTYTHIHITHVYACIYAHTSANADGKASLFPPKNSRFDVKT*
>DN6179_c0_g1_i2	1757	Pv_Sal1_chr12	1388826	+	124	0	2	17.5839				MQNVCIIKMGCKQMVAKGASCRTVSEEAFLRGEIKWGHPKREKKKKRKKKIPYLCTRIRYYNIYLFLYVVAILRAKCRIKGGNTYTHIHITHVYACIYAHTSANADGKASLFPPKNSRFDVKT*
>DN6179_c0_g2_i1	1264	Pv_Sal1_chr12	1389549	+	124	0	1	12.6123				MQNVCIIKMGCKQMVAKGASCRTVSEEAFLRGEIKWGHPKREKKKKRKKKIPYLCTRIRYYNIYLFLYVVAILRAKCRIKGGNTYTHIHITHVYACIYAHTSANADGKASLFPPKNSRFDVKT*
>DN5422_c4_g1_i1	863	Pv_Sal1_chr14	2740358	-	123	0	0	12.4276				MFTAQAHKIVPLWTRTCLRGVSVFVWPTPLWLTALCLYSSCPSFVSPRGGPSPCCIFNKKVFPLSHVYVYVMFPARRLISSTRDASHRCLFLFMGGPIQISMHDVPVLLYPQHVGRVLRMHK*
>DN6612_c17_g1_i1	873	Pv_Sal1_chr13	1628264	-	123	0	0	17.2451				MFKRVTIKGMASSPCISAFLCAHGMGAQFVCAISFHYASLRIITYHSVCFYAPCTYAMREHNETVKCQQLGSNLLPFFPPLKFLIFTKCAKCLPLRGNKPLKWQVMHFCKYALMCVHTHAYA*
>DN6616_c0_g3_i1	841	Pv_Sal1_chr09	532250	+	123	0	0	19.0416				MIPGCVETNALFMCMFMCMSTSMPTSMCIPTSLWRMGKCLPAASFSACEFRLAYVCTPACVSVRVGIPGHTRVRVPTCVGVTAGVPLRAQVCMRHASAAPWNSSTARKEWPNGERKKKNYTK*
>DN7044_c7_g1_i1	811	Pv_Sal1_chr14	1673731	+	123	2	1	61.0764				MLFSNSPWRVFQGHRNHFCCHLRADFNIPNRAERRNKHRVDTADDNNGRDDVGHDMASAEEPQQKTVEQVRDLIPFFGGSPCTRRVVFFPHRVLLLFFFFVTIGTSSNFADFLKIITKRFFL*
>DN9516_c0_g1_i1	2046	Pv_Sal1_chr09	1101256	-	123	0	0	482.298				MRFFSLPGSSFHIAKQNARQIFIAQRTTLFGKNSEKFGKTLLKNCAKKLAKNRQNCGTSRHILAAFFWHFFLPQFAEKNSKHHFYGNFFKPVITAKEKRPRLPFLAIALFTRDIINPASCVV*
>DN6642_c0_g2_i1	1045	Pv_Sal1_chr04	497340	+	122	0	0	22.0038				MRAHRTCLGALFSRLGNALPGELAQKRKRHFLFSFLRNCSKVCSRALRGVPTKFLARRCCVASISLIIRRRVGDFFSPLPLPPPLPLPLPRRLLFLANCPAARLFPSRANSRERTSPFFLR*
>DN6709_c12_g1_i1	965	Pv_Sal1_chr13	126624	+	122	0	0	9.97513				MPYLNRQCVFPFEQSEKHLLMGEAPKEKRNGELNREAYIPRRQYYAPSVKYTYRAYIRGKSHTGAMCYDGKAKRIHVTLPICAFGHTRVLHLAETNKGKEKTVKERTKKIFLWRHSLPQHE*
>DN6723_c6_g1_i1	1118	Pv_Sal1_chr09	997245	-	122	0	0	81.3363				MPSLPPPHTRTSIATDVEAQPGGIFKRKTMETNLEGVSMMSSPTCCSASPYRLTYVVDSVLVFPQGIERLLVRILVVYTAKGAVRVESVIGRLDVFLSCGEKKKKVDGGRGRIAYVHSCSM*
>DN6832_c4_g2_i1	872	Pv_Sal1_chr10	587636	+	122	0	0	15.1823				MKWTCWRCPSCCSATCRPSGRSEAACGGCLCKLLMQAVLTSTGSVSHPTHSPCTRFPQTLYVSEASQNCSTHFVFLLCCARFLAFFFSPFLPLNAAKCSPRSSPLTPHPRFACSLLCGWRM*
>DN6971_c20_g1_i1	1141	Pv_Sal1_chr14	711596	+	122	0	0	9.99649				MLFLGVTLNTYAANQKDSYAMMQMTMTTARTGEGVSTRMCKCERICAHLQTYACTYERAYACAYSCTRMCAVPDCAHTRPLVVQLQQPVSLLDFLVCFISRYGASEKEEERICHGSYVHAH*
>DN6935_c13_g1_i1	1750	Pv_Sal1_chr07	696305	+	121	0	0	86.1063				MKYDIFVFTDFRFFFFFFFFPFLPLPFCASSYRGFLLPCIFALFHVSAFSLSIQKETERSLYFNQSTQHCAVFISQVGQEITVLFFRPPFDLLVQVGYFVYMFICLFFFFFLLLCYTYQL*
>DN6976_c21_g1_i1	1099	Pv_Sal1_chr04	712306	+	121	0	0	14.8353				MWLHIDSASPVGNGKTRGGLANRVRLHGRMHVMKAVNALNVLNAFYSGTVLLCWGGGTAPRRIVPPCTDDVIAKCTLVVVCMVKRWWLPEKCCFIHPNVFSFFFPPHRTYTCLYLFLPSA*
>DN7028_c12_g1_i1	556	Pv_Sal1_chr08	828876	-	121	0	0	17.3291				MFAYNAGRGFIPFRGKGAKMHAPISCKKKSVHIFHDAWLCILPVAAKEPSDDPLCFLHLFFAVLEAGLKCGSPPKKKGSTFEAAGVGPNHRGRPQRTRVPTRAHARVTTCASIALHIQPF*
>DN79_c0_g2_i1	904	Pv_Sal1_chr09	613686	+	121	0	0	34.7478				MMTRMETLMETLMRSITGKQTSPMPRKTKPMPRQTKKRPMRTNPLPRTDVHGKFLRCRFASMAIHLKFFFFLLFFMQMCVLVPMRRAKRNEWRNEWRSERRSACAFSPSLQPTVCSNELF*
>DN1535_c0_g1_i1	1048	Pv_Sal1_chr14	352517	+	120	0	0	21.2347				MQILSEVHAHLFMSVIAIRGHKSIPFILCEQKSCENVRGNKKKMSDGSEYSEVKPNRESNRPNAHAYYYTLYAHCGEMRVHAKPLYRLTAQLSHFSVTWWKTFWQTSVHIPPRNFNGRT*
>DN3948_c0_g1_i1	1067	Pv_Sal1_chr07	267308	+	120	0	0	31.6757				MTSTRITSGRTRGVMHRVRSGTMGNSAVTLGTPLECSASGVYMCLSGQEILPRVCLCVRRFIHCICVRGAPHLRIFSCAGETISSRGRSFVCLFVCLFPRVECTTPGRERNDCTCEVPT*
>DN4567_c0_g1_i1	1515	Pv_Sal1_chr09	234237	+	120	0	0	10.3439				MSCEKVAQKKKHLAELLPISLYHAFVYYALFFLLFFVLNTNRDARGNTVGNGQEFFTQTSACFGCPGEVKKTEKCICVCMCICTYACMFACTQPRMYVYTYVCWFIRARTYASARICIT*
>DN5779_c0_g2_i1	609	Pv_Sal1_chr14	510519	+	120	0	0	10.6437				MPTHKCNPHVEFVLLQVVSHEGFFFKSIFFSISFINPFNSRVYCSHGDKKKKTFHRIRSVSPFDAVTHMHVCTCTYVSGWRVSLPTLGSEEQKEFPRWEALPRGVVPSTAAQTDKLKRG*
>DN6059_c1_g2_i1	489	Pv_Sal1_chr09	1182970	-	120	0	0	89.4335				MCNASVQLATIPPFGIDNEWTLPSSPLPLIRRCILGASLYVRARVAEMRCGRGPRGMQCAECKLRRKFYTIVLYYFYAISPHALLIFYSFFTHFYAFYFSPIFTPSGNFPLKINFFFFF*
>DN6649_c1_g1_i1	2106	Pv_Sal1_chr02	128109	-	120	0	0	34.9701				MCITFVTIHGEREAPPRHSILPPRDPFASFSSHATVSSLAVKAVQTGSNLSGTNGEAKKKEPIWQKKKKYQSPQPKGIKVTSFSTSHGTMRITLFVTEGRSTPHSKKAIKNGGIIPICY*
>DN6958_c9_g1_i1	778	Pv_Sal1_chr12	807422	+	120	0	0	63.4152				MEAPRGAVPLPYASPRPSSTPLPSALNLFVFTLKPVSPLIAFSFVCAYPCVYLLTFCFSPFLASASWRGEKWYSAVTRVTRVVRVGRCETLCSVGGPASQRANPPLSNSLRESTRQSVT*
>DN8286_c0_g1_i1	981	Pv_Sal1_chr03	270174	-	120	0	0	9.96228				MCDATSQHHFATPLPPRSVVKHLLQLTRSHVDNFVAFEKANLLFEDYNQVELFFEGINEFLFFLHQFGYLFLLAVFVWHALIDGGGATKDHHFSFALQHVFIILYFAHVLVYKFILFFY*
>DN51_c0_g1_i1	883	Pv_Sal1_chr07	668777	-	119	0	0	29.8426				MTIWLHVFSSRDYSFYFFFFLCELRGGVVLLAARAPSPCEGRPNRRNALLTHAAVRGNKHAYVRIHIMRIIHMHIYVLCIFFITVCVPTFTPNFDHAGLGAPAKRHGRVCENCSFWER*
>DN5950_c3_g1_i1	892	Pv_Sal1_chr10	769050	+	119	0	0	15.537				MFSASSTFMHALYLSLMKCVFLFFMISLYACGGGYRSGWRGYKWKQGATKGNDLGEESSNAVRQHVRLTNVQDAPTRLREPRSPPPHSRLSYLYEGLAQSSRRDDEELKNELAKGPKG*
>DN6057_c2_g1_i1	1285	Pv_Sal1_chr11	1688334	+	119	1	0	10.6233				MEDHQDGHVYLPDARRVDFPPNNTFYVSLFLASTLVIAQLHAFPLGGAFVEELAQWPAQVQPVNQEPKGEEQQVHHFEAARQERPYVPIGGQAKLAHVKQVHGEGPRIHFEDFFFYVS*
>DN6806_c4_g2_i1	1207	Pv_Sal1_chr08	262450	-	119	0	2	11.5882				MIPTKKWMPCSCLPFLSFDTLLLAQHVCRHAGSCAVRVGETGPLIRCCSTRFPIFTHNKHVCRKITCWCFCLASTSIFKMLTQSRLTFRPIRDFPISIEPLPRLLPIFRCTSAHLLAS*
>DN6935_c13_g1_i2	1751	Pv_Sal1_chr07	696305	+	119	0	0	87.9377				MIYLSLLTFVFFFFFFFFPFLPLPFCASSYRGFLLPCIFALFHVSAFSLSIQKETERSLYFNQSTQHCAVFISQVGQEITVLFFRPPFDLLVQVGYFVYMFICLFFFFFLLLCYTYQL*
>DN7081_c4_g1_i1	1062	Pv_Sal1_chr01	208282	+	119	0	0	22.4473				MCGYTYIYAYICTYTSIHLRNVCIAAHAPSTSALFHITLVNSKTVSSPRRMGPGKKAKRQHVNVVCVWGPQNVKKMEALANCAYHFDGHVYEMHFFFSLLFGRGDNSTCATHARLLFR*
>DN4659_c0_g1_i1	1234	Pv_Sal1_chr14	580473	-	118	0	0	24.7326				MYLWWALSKRNNKTKERGWVTYRITHSDQIGRRNKFVRLPFRSSALKRLKWLKGKCASTGVRTRLLSVHRMSVIHKNASDISYATRADCRYFRLTAERANRTMIRQPSVCYTFTTCA*
>DN5212_c1_g1_i1	781	Pv_Sal1_chr10	192393	-	118	0	0	24.8604				MGKCHMVRDKESAAKSAYKRRAFTERSPPESTQMRQMWELPPTSPIGECTCTHGYVCTNVHAQIRMYICARAFAPGRRLVALEIIGEFIANFHLPESVPDYQLPEADVSEHRATYIN*
>DN6544_c0_g2_i1	1856	Pv_Sal1_chr14	1684175	-	118	0	1	13.5172				MSFKAALRWRHACGHIRSFPEGSCVYVSSIGRGPLPAYTYINIYVVFLYLANTIKYNTMSSIFRGVLNLYMFQEDAQKKYAYFYMCTAKGSSGAVSFSLHASAPRGMKTHMRASPHD*
>DN7142_c10_g1_i1	714	Pv_Sal1_chr09	1379035	-	118	0	0	14.6961				MFFSRYMPKRGHLFASEESLPFVWIRSTTLYTCGQASAPSFERVRADASAGGFADGLADERRQERICPVMRTPTQLCARQPSCTRTSRLPFTYAHAHAHPCAHPYTHTYVHPYTHPY*
>DN1517_c0_g1_i1	569	Pv_Sal1_chr04	674746	-	117	0	0	15.9332				MPRAKRNGQRTAVTSSYLGPGPNFLHPRARCPPSRQEVKKGSKTKRSAERSSKTLQICWKKQRGNSRGDKLLNWSSSPGRGGLLASLRSYEMGDDITRGCFLLRKFFPNREKKTTR*
>DN3133_c0_g1_i1	944	Pv_Sal1_chr11	162754	+	117	0	0	12.5816				MRLQLHLHLYLHLRLRIKRARKKKLHRGKIVHAIVHSTVEPGMGKKKKKYSKMASTGSKMAAKSQRRLKRENKTATNVTARRRAQLRRRSVLRRAHVRRGEQIAAPQQEKCTYGRS*
>DN6054_c0_g1_i1	926	Pv_Sal1_chr14	2051291	-	117	0	0	18.6793				MGTHLGKKEKESESESKSEKPFIVKRVSLKRRISRAFLFSPLFATPKGKNPKKASNPLPPLKREHFKDSKLPSCSGVAKQNDAHASLATALQAKGQTTIGVAHNQRKRGEQPIRKG*
>DN9079_c0_g1_i1	595	Pv_Sal1_chr04	474033	-	117	0	0	29.8202				MLHAPAQGKKRAVNILRKITPKVQPRDAHFCEPPLGIIIYVYVGTSIRDYSREVKRYKDAQLGVAAYCSSPLVQSNEGRKNSPRRGKACSVRAPPVVVTTPQMSHPQGGEEYLFYI*
>DN2760_c0_g2_i1	2515	Pv_Sal1_chr14	1486076	-	116	0	0	28.0231				MYIMLCLILLFCNTAEQLVWPVLHGYMSTLFAEDEPLPFIRANPKRITKLPGHDAVILGDSPCWTTCVIKSNGFSEHNAHILISEYFFPKPLPLQDSFICSQLAIPFVLLRSLFL*
>DN4283_c0_g1_i1	1282	Pv_Sal1_chr07	1309317	+	116	0	0	15.5304				MGLSSPYVCVQSFEMCAFVGGSAYAQLTSTHMGQFASDWMLRGVSARMSCVQLPRGHDVSFVGSSADHSDDHSADHSDDRSADHPVGWRLCRGGGRHSEGDATQSKWVFLHSAGE*
>DN4889_c0_g1_i1	1894	Pv_Sal1_chr11	261163	-	116	0	1	18.6114				MSPCAHMYKPWQVNAYVVEKFNFLWENPFDRWGKAKWDASQPSDKYFCKKKKKGTSKRMFNPHFLEICVHILPSKALSIPLFCCTVCAIFCRPSVLITYEEMMNGSLFFSLFKPF*
>DN4972_c1_g1_i1	480	Pv_Sal1_chr09	1597757	-	116	0	0	10.6729				MCILLKEVSTVRRARAGVCMRRCMCTCTYTKKYTLTVALLHLHLFMCTCVLSRRDSNVRPMYMPEHRNCVTPRMRMRTDSFNISMITFRCPQDSFESDRKKLHERIAPTAIAIFT*
>DN5422_c2_g1_i1	1153	Pv_Sal1_chr10	748462	-	116	0	0	10.5898				MKYQHGKECPPPLAHKRSHHKGGPPQLNKLVLLMPMAHVRFPQTLYRSGDDVLSNGVTHKQVVCLFLSVPQFKGVLGGGAVFFKKVVKPPSRVMRSPQRLHTVWQTYFCRLIFAS*
>DN5668_c0_g1_i1	1821	Pv_Sal1_chr13	1345113	+	116	0	0	41.7529				MQVPKNASINIQTAACIMQHGVCKSPHNMAAFARSRTYVRLCACACVPMHSHISCPSFTRPPGANPLHAPPAVVHVRTYIQYAGLYTHSIHVCSIHAHAHTCIATECTSKGQHSK*
>DN6706_c15_g1_i1	1294	Pv_Sal1_chr06	746230	+	116	0	0	21.2117				MRSAELYFCTHRYVARQVYDMCMCLMGCAISSHVVTSPLLRQLHTQHGLKTEVYQMTLPGGRKLTAVRCTNDVSNNLSCVLPFGEELYWAGSYYIDADFVAWHPIGHLNILQLTS*
>DN6729_c1_g1_i1	682	Pv_Sal1_chr12	1289314	-	116	0	0	25.7771				MYYVRMLCTRFLRDFCATFTPLLRRFTPFPPPTARLFRSFAFAKGAIVRARLANSLYAYLYICAYVCNPYACTRCTSPPLRAKFALITALSALLHVYLNYCFPPSAAVERLLGLN*
>DN6755_c16_g1_i1	1057	Pv_Sal1_chr07	1011061	-	116	0	0	23.4172				MSPRVIFTLLVKLEMVIFDCALELVLVLVFSSQKMGIMHSGVFCSSGGEKEMNKLGEWFHARRGGDAHAELITLWWSPLGGRSTPNAAAQPINDALVEEEPGREGTKTRLKYLTL*
>DN6832_c12_g1_i2	1703	Pv_Sal1_chr13	681983	+	116	0	0	61.4745				MAMEVNIEIRERAKFTREHTHEKVQARRGHCERASAKMPKRGEYRTERRQFHPQVTARPSWSLLFAPSVRFYTQQHAYERRIRHSQMTHGTCSALLPSTHTHLHAQERFPRPKPF*
>DN747_c0_g2_i1	1908	Pv_Sal1_chr12	2402631	-	116	0	0	21.7993				MKSPIELAPRYHVRTRMRGEQRGEFSSAHPHTYKHSSRRLLILRGPLLRLLLGRRNIVQDALNVIHLTLPHVTNHDVIFFVIFYKAEEGVPLLNGSCIFVHDPLDILPMHNFVRK*
>DN6645_c0_g1_i1	781	Pv_Sal1_chr06	239963	-	115	0	0	138.408				MFKASRLRRLLVAVALPWCRRERVGVRLSYCPTVRPLNRRHVTQLRTCVLNHEASPRHAPFFFFFFFPLHMFIPSFPLLLTYAYKTLPAQLRVELPVRDSPFPLCVPRTLHAAT*
>DN6910_c20_g1_i1	1518	Pv_Sal1_chr10	283018	-	115	0	0	29.1495				MPLSFVFIFYIVKKYFLWHAILHVSAIIVIPMHTLFIYLFSTWFNICIPYHSSVEVPCIVVLYIYAHNILYAENIYYRLTCITVHICENAPVLPTCMKCYVFTIRTRGNKKEHT*
>DN7168_c3_g1_i1	2086	Pv_Sal1_chr08	15622	+	115	0	0	53.7105				MGQRNTVDILYAQHTSYVFNTKCAQGGAANCKNSQGYALSYCLVSCLNIQYVHIKNGHKERKKYEALRLFQSTSFEVVYKSGARENAGNFGKIHENSRNIRLTYFFICINLPFC*
>DN2873_c0_g2_i1	899	Pv_Sal1_chr05	776089	+	114	0	0	28.0311				MKSLLPPLVRGAAQSPLCRAARVLAPPRLPRVSSLPPPPLPLSLPPSPLSPRHARRKGRLRKRYFRQYTAISTAIKFMLTSSDLTKMEAYRKSSKTLMRRRSLSRLAPSSICK*
>DN5724_c0_g2_i1	1023	Pv_Sal1_chr14	457392	-	114	0	0	29.3949				MRLRLRVFLFFFFFETPLVHFKFTISRNFCIYECCVFCDYSCGSYIYFHLTIRSVSLYVRKHIGEFTRTHLLLSGSASECSASKRVASERAASERDASKRASSKRVAYEHTCN*
>DN6985_c16_g1_i1	1477	Pv_Sal1_chr12	1376872	-	114	0	0	29.0034				MKNKHTDRKKRNTNRNKNTTVSQKNQKMQGKTDSTIPDMSRLVLSFHRAFCRKVGGFFCYFQVGLSVAGSCTFVCIWFFFFLFFSLFYGRARAPNLPASSRGEKISERTPSRR*
>DN7112_c23_g1_i1	2389	Pv_Sal1_chr14	1832314	-	114	0	0	21.4198				MGKGYETNLKTTQKLSNGHAIRVRQRRQLGDPPLSRRTPPHQTHLDRLEVVQLVVLVKVVVELVEVFLERGQAFLQFGLLGAEGDLLLLQQVVQPVLVALLLRGGRAKNKWMC*
>DN1255_c0_g1_i1	3405	Pv_Sal1_chr03	525978	+	113	0	0	15.3856				MSLSLEAKYALPSTLLAVFALFLKKHTHFVLFIYLSIYLSCIFVRSYRSANLSGLNGASTALHSFYFKKIKVPCSHICRFLRHIFFFFTQAFFLNLLAYFKANFISGETNIM*
>DN1255_c0_g2_i1	3231	Pv_Sal1_chr03	525978	+	113	0	1	13.6267				MSLSLEAKYALPSTLLAVFALFLKKHTHFVLFIYLSIYLSCIFVRSYRSANLSGLNGASTALHSFYFKKIKVPCSHICRFLRHIFFFFTQAFFLNLLAYFKANFISGETNIM*
>DN5581_c4_g1_i1	1350	Pv_Sal1_chr11	167210	-	113	0	0	28.8341				MGTYVEKSNVRPDGQSTFCCDLLTGKFSHFKTRSPIRIPAKLHPRTSNMICSDDGGEMETRKGLWCEGGWNAHTLVNWLKRELHRGNGEMSYMHVSPFALWLFFFFFAPLSP*
>DN6498_c6_g1_i1	629	Pv_Sal1_chr12	1306544	+	113	0	0	12.6773				MHILIYLCEHTYVYTFTCTYLRVAPPREAFMLTPTQSWALRKRGKKERAEQPRLNNQSVPLPAAKKRFPPPYEAKRYFQFFSSSFPRRSREARYYTWRPAKWHKSTACRSND*
>DN6897_c9_g1_i1	607	Pv_Sal1_chr14	2052771	+	113	1	0	73.8105				MEEFPRVGSPWRRSSLAQGCVYEVSPRADVCTPACRKGEAETERGNGKWQVISSVRFSPSPFPRPLSPSPFHLPLFLFLFPLPLSPSPSRGEAAPRGAVPRSRVPLSANKKK*
>DN11145_c0_g1_i1	1790	Pv_Sal1_chr03	462063	-	112	0	0	23.0134				MTEEEAEEAADDEAAEEAKEAADSAANDSADDPAANDSAANAPRVTLRSVLKMRMPLLRTSMDPSLFPKMAMLAERNISSRHRGKNTEAYFKVSRYNSFELVTNTIDRMAL*
>DN2788_c0_g1_i1	1426	Pv_Sal1_chr12	1730745	+	112	0	1	45.6816				MESIRRLFLKPHFLIASMDDIPGKVPTPVNKKEMQHVFGHASQRLQWEEHCLYMQKRPPHKLRMKRPKKGAAVICTHISCIFRVPFFFPLFWKVTKSCTPAEIDFNFFTPS*
>DN3291_c1_g1_i1	1103	Pv_Sal1_chr14	2602182	+	112	0	0	125.568				MFLCAYVQLGRYVCAPSNGLPPHRTNRPRSAASNFFPPRRRYLLRQLDSPRGTPSEEEDAAALHHRIATRAIRRNATLEDQARENCANQTSHLLPHQFDEPPKVKWLLPPT*
>DN6361_c3_g1_i1	852	Pv_Sal1_chr10	1125962	-	112	0	1	14.3568				MGNPRSPSRCSYVLMFVCRLALVILLKAPFFLCYIPNDKIYHRLGLWITPRRFSFSTRLHPFLCNHYRGALPGRGASLCGAVRERLVCAFRGGLHGFEVPAGGTTRRLSGS*
>DN6589_c3_g1_i1	835	Pv_Sal1_chr01	641560	-	112	0	1	13.5162				MASPQGGGGLPKCVHSCEEKKNIFCFLLPLRTYTEVCIWVIIGEWGRGRITHLTFGQREHRRGAGCSAARPTPPRGKEQRVYVQAGGTPVGVAPVYPYILACTCPLRSAPC*
>DN6866_c6_g1_i1	1043	Pv_Sal1_chr13	1517954	+	112	0	2	99.8226				MLYRSVKKRRARCDRRSAYACTYTPRLGEKNLTEWKVERDVHTRGKLSMPPTRRRKYIYNTAHLRGTLKKEMESWSKAVVLTKYRSRMSTHVGDTSVKCDVRAYTHVVAIT*
>DN7150_c11_g1_i2	1697	AAKM01000031	6720	-	112	0	1	31.7513				MMRLNKMLMLTLKINVIAMLHILIILTRCIKSIRIVTVTFHFLRLHLSTLIVHILLNMTQRISYIKQISAKLKQLEVVTLHFSVFFWGIRHLDNPQMSKVHQPKRKQGLQM*
>DN7172_c6_g2_i3	1043	AAKM01000442	611	-	112	0	0	74.7613				MRWIQYLGLYYLKSTFVHTVRMCLQLQYPFFKGLRSRLYYKKISVVCNALMYLQHNSMKCTGIPRVLSFEEYRLSWNVNGGDDIDVPGIDLTRGYEYPWGINEWLLGVKTK*
>DN7172_c6_g2_i4	859	AAKM01000076	5375	+	112	0	0	88.2573				MRWIQYLGLYYLKSTFVHTVRMCLQLQYPFFKGLRSRLYYKKISVVCNALMYLQHNSMKCTGIPRVLSFEEYRLSWNVNGGDDIDVPGIDLTRGYEYPWDNNEWLFGAKTK*
>DN7172_c6_g2_i6	544	AAKM01001086	548	+	112	0	0	27.7408				MRWIQYLGLYYLKSTFVHTVRMCLQLQYPFFKGLRSRLYYKKISVVCNALMYLQHNSMKCTCISRVLLFEEYRLSWNVNGGDDIDVPGVDLTRGYEYPWGINEWLFGVRTK*
>DN8227_c0_g1_i1	1407	Pv_Sal1_chr01	458663	+	112	0	1	13.0142				MRNFSPVWCTRYRAVPEEDQVGDGVDRRTAIRRAGRTPPHPICANAGYLASSRRRRGAPDRPSLLSRRTNCSFLEAPLHLVTLYFLISLSRLFAAASFWKWSLTGCSILLR*
>DN8765_c0_g1_i1	2129	Pv_Sal1_chr06	450731	-	112	0	0	33.5524				MAIKVSTDTSAVKHLVEATPTSLPAFRYTPRPVILAMVDPTEFTTDSFFKFKSSANLQALMTSRVSPLCEMKITPSFSLGTTDTLKSMGSITCTVLKQLKYCITYFAKRAA*
>DN9436_c0_g1_i1	1662	Pv_Sal1_chr10	383515	+	112	0	0	12.1366				MGGCFLNLHTGARRRVLPTRSCRRIHTHGHAHEYTKGHTGDTPGWASLPIMEEGNIRVSHMGGKKKKVTLYGGSDRVTAKSQQRCVYAHRPCLPKRLLKTRTYFPRCGPCS*
>DN9936_c0_g1_i1	560	Pv_Sal1_chr02	127335	-	112	0	0	21.4268				MHKSSRGINRIKQRHKNKECRKGVNVFCSYPFVFFHHMKDSSSLPLSPPSSWPPHHHHVILCICVFSSPSLKIGVVANTSGRAKNRGLCTCTSESTVEEGPRLDASKAASG*
>DN2161_c0_g1_i1	1111	Pv_Sal1_chr05	689974	-	111	0	0	24.6652				MFFSILLCSLVSLNISRSSSLIDLLRFLFSLRRHSSRSLEKYPPMLPRWEEAARKWRAARKGRATRWRQRCDATVCTNLRKPNLCDPLQISANRRYPPHEGRATRSFAWA*
>DN2585_c0_g1_i1	614	Pv_Sal1_chr09	137299	-	111	0	0	14.8746				MVKRRNGEAAGWRIKRRTMTTRSMRKREGKKKKKKRIKFDPFRALSIHIYGEKKKKNTRKWKKYAVGEKRTRCRQATHREWKCHSIVEHVQVSKSPVGGREVVMWELLQA*
>DN3776_c1_g1_i1	1666	Pv_Sal1_chr02	135510	-	111	0	0	28.4886				MGSCGMEEPLTLRASCAIEEPLTLKVSCGLGGGPLTLMGSCGIEGSLTLVGSCVIGGPFTLMGSCAIGGGPFTLMGSCGIGGALTWIGSCCTGGPRTLKVSWEMSGSLAA*
>DN4600_c0_g1_i1	1252	AAKM01000253	878	+	111	0	0	13.5863				MLHIRNMQLLIVKEMVEAYDKTYGITLLIILIVTKYISKKCIHFAKIKYGQRFIPHFVPYKLNCCKSFILSFVISYKWYQLDLFKFLQLLNMKSQNFKHILKQLKNFYYV*
>DN6312_c1_g1_i1	676	Pv_Sal1_chr05	480091	+	111	0	0	33.6065				MLLIGDANEEGCCLKGTRTRKGAAYRPLPTAHVPPKNATAQGGRLISVVLPRGVQNVHRSVVQRGEGKGEGRDVHLFQFDAFVLSIKELRYVGVSCVLFCVEPIRGVSQR*
>DN6772_c0_g1_i1	630	Pv_Sal1_chr03	676066	+	111	0	0	97.3556				MRSERTNECYFMTPPCVCTSCAVRFTLNCVQGRSFFFFFLFSVSSFSPADLTPILTEGLTDCACMKHRFEPLRMRSAAAFRMYNCTFVQTFLRVATLVVLLSTALCFLLK*
>DN6898_c15_g1_i1	1018	Pv_Sal1_chr06	338193	-	111	0	0	47.1365				MHLAVQPFLDFFLFLQSLYHPDLKNKQARRNKISPIPDLCYVQACTYVRMRCMPTCVHVHTYVRICIYINIYINTRTRDAFPICCTIFCKAIVTITLLDLLFCVRSYFVC*
>DN6920_c3_g2_i1	552	Pv_Sal1_chr12	855063	-	111	0	0	89.7428				MKKYASLKAVKDCIIRWSVCNVYVLIYVTRIICIAKICSAIFFKRAYYKSNESCPVDPLTLFSQHCSRVYFTFFFSFFCFFLLHFVLFFFPFLQSLPPFYRSLLRINIYV*
>DN11253_c0_g1_i1	1273	Pv_Sal1_chr08	217407	+	110	1	1	19.3378				MIGGTPHCSSFALCLSLPRGEFDLMNLPGSPLQLLFGMGLTLLSLHRGFHLTSPGMRSSPHCVPLKRHFHKSSVRAALPSQTLTLRPLFRYLLSRQNRPGESPPSSNAS*
>DN1257_c0_g2_i1	1061	Pv_Sal1_chr10	885890	-	110	0	0	25.295				MMALTKGFHVFYARTALTGRIHANNSCRKEKLHHNFKKCFIFRQSKAVSACSKGQKMFRILRIYFMPNGKKEMSLLRTPPQGLLVLHAKAEPLQHGCFIILRKIKMLPI*
>DN1354_c0_g1_i1	580	Pv_Sal1_chr01	53137	+	110	0	0	11.0069				MQFRTYAKRGKIKKIKTEECVGCLWEAYVRALKKVANKAAKNGKKSTREELASRLNKGYIYITCLNVIHCEGEARKCTLHVFANNSTLFFFFFTGSVRIIYVHTLIYIH*
>DN6389_c1_g1_i1	633	Pv_Sal1_chr13	1884034	-	110	0	0	26.5577				MDRSSPALFSFFHAFFFFNPPQPDTATNTHVCSCLFGATRGAAPHTRDLPNPFVTSSFHISRSIVRFRVRHCKQRTSQVKGCGERNRFPRFARRHNWEKHMCMATQQGC*
>DN6417_c1_g1_i1	554	Pv_Sal1_chr09	674666	+	110	0	0	15.7022				MCTYSRQFESCSRPCGCFAILKYFCPIARVKRYVLRVKMGEEVHSWRRHLRLASPQLRNFAFIFNMIAYPFATLRQARGKNIHRGRPPSPRVIGNACHISLTRSIPNCK*
>DN7142_c2_g1_i1	722	Pv_Sal1_chr09	1375785	-	110	0	0	79.6302				MFLCPVNLKKLLPPKCAHNMCVHVFLRSRVRPCLQPCVQPVRAGRPVFLPACLHLKNPHVFSTYARYIRHIYALYTTHSRAIYQTHTPHVGTHTRAQYSLLLLIKTSSI*
>DN7183_c0_g1_i1	1045	Pv_Sal1_chr12	1193451	+	110	0	1	10.4335				MLKRVTLRDTTSVGASLVGTLLTNEAFPTLCASLCSNTSEGCATKRVGNCEKKYRSHLIVKGGGKLFVHVSSHPAKRITSHSKGHIACGSTGNCAKGELSEGRGLVQRV*
>DN7421_c0_g1_i1	638	Pv_Sal1_chr13	1781533	-	110	0	0	15.6693				MYLPRVSVTKFYAYFVASIYLNIHANAKRISVERSNPIAHFCAKPPRMFACADSFPPRGRRSGTCARFMLRYVYTALPFEWCASRRSCHRSELCSDCMASRSPPMRVPH*
>DN9091_c0_g1_i1	1015	Pv_Sal1_chr09	715022	+	110	0	0	16.1291				MLSRTLSSLHSRMATTSTFCICPEGGKKGVDTVSGVVGRVSGVVGSCQRVLQNEGKYGRISPRGEEGNAKEAARRWQHKVGAHFPFLFPPFSTLCALCAFSPFRAHFTL*
>DN6919_c9_g3_i1	757	Pv_Sal1_chr10	803968	+	109	0	0	54.4491	Acetate-CoA Ligase			MEEQRNGAATTSVWRQPFCVHPFVLHCVYLFFFSCAGGVTREVKKRPLYFLPALKSYLPLSRKKGELKKKENQSFGPRRLHASCSFAAEFLLPICFLVICFFADLFFC*
>DN7999_c0_g1_i1	679	Pv_Sal1_chr10	1152888	-	109	0	0	25.7879	nifM_ni			MAAPPHGCPTACLPYDTGGGILGRVSRGILEKSTESCLPARSKSSLRRSPDWVSADEWIFSPPATMPYAGGPSFPWACLCAHVSALDLSNMACPCVGRTWVDFLCPCV*
>DN3464_c0_g2_i1	1321	Pv_Sal1_chr11	77765	+	109	0	0	23.0144				MTRVIRLHMPPTPIEMLTETVRLCDKKGKTCVNGSRSTDVMMEWRMAKQNERHKYVPISSYKKGNKKREVLLRFKTTQNRHKLTYETNSNAKMGELFSFVKKGNIARG*
>DN5355_c1_g1_i1-1	1422	Pv_Sal1_chr12	154817	+	109	0	0	36.5155				MGEGPYGEINFFLEFHLRSVDFNSAVGGNSTERSKPYRRDEKHLPNKVDPLGSVAAREEAKPRDVAHLRKGDPPGSISHRMSTTFWRHFEELTREGEEERKSVKVMPP*
>DN5967_c3_g1_i1	432	Pv_Sal1_chr12	2486160	-	109	0	0	11.0972				MILMMRLRACVVCVMCVTARAAVQAPLRARPNASLKDKLNAYWSAACPRARSHSCTNVHPCAYVCLHMYVHALCMSTPTCTASILLPCMFLYLPDPLCANLRAFLPPF*
>DN6458_c0_g2_i1	1711	Pv_Sal1_chr01	25515	-	109	1	2	11.3945				MEPMHSQNSKFWAGYAVQEASSEEEILNDISNNSNTSIFGNSIDFGDYFFFTFFYLYILLVIYILMMISRQLRQSIYNVNNHGNRGRGRGGRRGRGRRRAQYAPFDML*
>DN6803_c11_g1_i1	954	Pv_Sal1_chr04	812363	-	109	0	0	11.4602				MHTTGFYVQSKMNSYPTCKKRFKRVRKNKINILDLATFVQILPVMILLPCSNERVQRFLKLLLFATKEELLLPEPPWEHPRPHKLPSILYITKLRNFESFIFFTYSSI*
>DN7007_c26_g1_i1-1	1233	Pv_Sal1_chr09	675723	+	109	0	1	11.5434				MFFPPTEQSTNRPTNQTQSDLLGALSTNRFTQPVNISVEPVLTHPIPGQLLPPLFVLPLLVLLFCSLVLCKLALESEAHRGKLPPRKKKNGPFSMNPHSPLFLSESFE*
>DN7040_c1_g2_i1	1518	Pv_Sal1_chr14	999412	-	109	0	0	33.3682				MCFKCTFAAFDLDRRESVNYLCFHFRCFVSNCMHTCMHPTFVQRASVRRVNVSACSLRRAKVRRAKVRSANVRRADVPPPIHTHWICLPTSSPPPIRAHYLYARTGCF*
>DN7062_c14_g1_i1	1353	Pv_Sal1_chr02	172542	+	109	0	2	39.4649				MQRCTGKRRFWLFAILSLSPFVVHSLPTRLRTHLPLFFYRAYPLIFYNDWSFCRAAHLPTFCLFFFSALTLVAAPRRIVLKNKLNEFFFFCHFVNLIKIEKEKKYIRK*
>DN7062_c14_g1_i7	1570	Pv_Sal1_chr02	172542	+	109	0	1	9.68025				MQRCTGKRRFWLFAILSLSPFVVHSLPTRLRTHLPLFFYRAYPLIFYNDWSFCRAAHLPTFCLFFFSALTLVAAPRRIVLKNKLNEFFFFCHFVNLIKIEKEKKYIRK*
>DN7090_c1_g4_i1	789	Pv_Sal1_chr11	919605	+	109	0	0	21.1242				MALSKAAKNLFDFYLLPISSPPVPPCCKSPFAYFCDEKNMPLRELMLHAPGGIRVFSSWANGYVHILLYTRCTVKYALGLCAEGKIYKHIKAIHALHRYVHKSLNHTD*
>DN7114_c30_g1_i1	722	Pv_Sal1_chr11	1225469	+	109	0	0	34.8698				MGHCGDRRVARLGSLSTSLPLLPEWTLQLHKPLAHENAQSAFPCFLKRHAWSSFRDEVVTIFRLRAEKERFPKGGLIERRREASNVSQYICACACACSCEHTYTLCAA*
>DN2370_c0_g1_i1	508	Pv_Sal1_chr13	1454120	+	108	0	0	10.4823	PHA03346			MPPSPKGRPSCILSTSPYACACCGPPSPTPQITSPFCYARESFFPRLMMNFLYLFGNVGGFTYPLLHLLVVGTSPLAAPTCPLHLFRFFFLFCVISQFVNPFHHILI*
>DN2400_c0_g2_i1	1150	Pv_Sal1_chr13	1695011	-	108	0	0	56.0991				MPEGELNDIKSVEKKKKLQIDAKRCACNLDVIVYNFFRYTCSMHNAYAFRATRLVLLIRHCVCAFAQLALFCAGRKKCREKSRKAHKRGAFITFSAFCLLIYHSKDK*
>DN320_c0_g1_i1	640	Pv_Sal1_chr11	1722407	-	108	0	0	35.6625				MFLWGGRKGRAFVCIVWAAQWKRCRSARCRFVCPFFHCASFFASFFLPHGLPLHGVRGARARRRGALQVRLQLGEQVLVQQVRVDAEVGACGGGGQNKAKKKESKIE*
>DN4782_c0_g1_i1	761	Pv_Sal1_chr12	971638	-	108	0	0	27.8042				MRSCNHAIVPSYHRARGREGYICPCLCIILGSSLCRQPPRRSLQQTEREGHLNFKPLGVRRIFQPPHLQLLLVIAVKLLVRVFRLLLVKKRFRDYQLVEEYFPLGVL*
>DN6685_c3_g2_i1	534	Pv_Sal1_chr07	1299924	+	108	0	0	9.50187				MVEPPAESRHMGVTSRPACWCGESGRRRLFFLRTSVVAIVLTSPTSLPACFYLLLHDNGTACGSAPVDAVGHLQLGCGCAVNRVIPIPRTVIRPPQEGWPTLVGCSS*
>DN6775_c24_g1_i1-1	1378	Pv_Sal1_chr05	628408	-	108	0	0	25.9855				MEGSNSGHVGRMQAALAKRGGSINGSEQHWRSDSHTGLSFYVIFLPSASSLQLLIPVFVFSRSEVPSEDLKCGSCVENGKKGEKIKGGRKGKIKGKQNDRDGKEISF*
>DN6915_c13_g1_i1	583	Pv_Sal1_chr05	160393	-	108	0	0	9.62264				MCTPTRVALFNFPSGEIPRQWKKKQRGKNTNAAEEKTLTQRITEGNKIWPDCAIDGRRCVPRKGPVVKRRSVSRLKYEGTIREMEKFLSSKGFPVELISVNKIAHSR*
>DN6922_c1_g2_i1	866	Pv_Sal1_chr04	140505	-	108	0	0	38.3245				MNWFLCVHVSCSLSEQMLHRKVCYTNAYDFACGTLLFFCLLHIAPLRFPLCDFFSGEYRNSGEHLLPFIFALFPCVPLYALIYFYASPPLAKFYILRFLGRAPYRRF*
>DN11095_c0_g1_i1	1006	Pv_Sal1_chr04	477743	-	107	0	0	15.7326	DNA_BRE_C			MQTEECPIKGLLSKGKQSKQSPVYRCSNWGWRYHPVLVVGHKHTVVARERGGRNRVMPLRTVKSIKTYAYSNTCLMRNSPLGKPHVATGEAADPLTCRLEICALTI*
>DN3884_c1_g1_i1	401	Pv_Sal1_chr02	101472	+	107	0	0	10.1621				MHHPLTMHHPLTMHHPLTMHATFHFFLLIFAHMSQPQAAPFRSIGWPYHIAAANWPFFVLSTVFAMFPLTVCFFPQGSILICHCFRFTYTPTYTHKCFHEKKKKKT*
>DN6703_c10_g1_i1	1339	Pv_Sal1_chr14	2896148	-	107	0	0	21.3764				MQVGIYTTAGCEPMWSDRISRSSASAPRGVTSSPVQHAILPTLFSFYHFERQGCEKKKKRPTSVLQFHNEEQRIRETLTSQNYSLCVGYLFYAANREGPIEMELLV*
>DN6736_c22_g1_i1	1084	Pv_Sal1_chr09	1735505	+	107	0	1	774.426				MKRMATCQAIFPTSPVPLLRYFNLCFFLLHVFLHIFLHIFSQFFPFWGLRSIYCVFPPNETPLLRVRLTWRRESKDKQRNSEKRETKRVEKKCATEAPSQRCGVES*
>DN6947_c16_g1_i1	1468	Pv_Sal1_chr14	1381492	-	107	0	0	93.7752				MYIWLLLHIIYMLYNRMYDCICKYMCSAYMYQYTRVFTYTLYVPALIYAPLYCIYKRVYTDICIYIYVYIYIYIRRLRRKQTRVLNLYTNKYMCMKACLWRGRKQN*
>DN7054_c12_g1_i1	1666	Pv_Sal1_chr14	1228218	-	107	0	0	46.9496				MFTPHVGPTLYIYKYICTNIYVYIYNPPFYANVQTRTLMYTCTYVTPFPYSNVNFFLFFLSISEIFKSYTFCIPTASFINLRFIAHTNFTFYIFKAEGRREYMIIF*
>DN7066_c25_g1_i1	1188	Pv_Sal1_chr13	1406588	-	107	0	0	10.165				MSINSMTSSEATMYPPTEPMDLLNVPTIKSTEPGMLKCSSNPLPVFPSTPKPCASSTNNLALYLTHNFLKEGKWGISPSIEYTDSRHTQQVLYLLLYFCNKISKWL*
>DN7104_c10_g1_i1	803	Pv_Sal1_chr08	1543326	+	107	0	0	12.6177				MRLQTGSLHVRVPSTHPAEKKLHPDEEEVHRVVNTPEEFEPFGALSRSDQLVYVSIRILWQNDDLLWGFPTGEDNIFALGAYVRIAKVHVYQNVVNFLEIFTFVFL*
>DN7361_c0_g1_i1	567	Pv_Sal1_chr01	460272	+	107	0	0	11.0053				MDRSAVPCGSPVIVRLLLLLRFSHSSAPLQPYLARCASGRTARTHRSRPGASSAAAWPSAPRAGCTQTPRRGCPPVWRSRLPGGWPPVKRPPVGRPPPWRPPVPPA*
>DN11434_c0_g1_i1	991	AAKM01000134	237	-	106	0	0	11.0747				MKITSNYMQFFPYISFVPLRTLNKQRFYNCLHFFRCCEIIFFLKPTQGTLALSVNYLFVCFLSYTNAVTSCRCTYASTPDKKFVENVHYYFSSICLFIYSAFVSI*
>DN1528_c0_g1_i1	1406	Pv_Sal1_chr14	2752655	+	106	0	1	12.2902				MRCGERGHSTGVFCISVHGEVPPRRSAKRSSASLPPATPPLRITLLPLNRFASLRLPSLRAALLLLVENALVEHTAEGELVPLAGLLQFAQAGVIGVAYFDVFGA*
>DN3932_c0_g1_i1	1597	Pv_Sal1_chr13	1783766	+	106	0	0	21.5191				MAVFVCLFDWPVVTIWNKEVQSVPRPFPVSSYLYTCKIEFAQKRFGAKERSPSCMHGSQRMRVHMCALLRGHMCTHLCTYSCACDHVACQNGLLVSCKQTSERIA*
>DN6262_c1_g1_i1	903	Pv_Sal1_chr07	900049	+	106	0	0	59.5382				MPTHIYICTHFPPGRRTPLGLPPDVGQIPVQVFLQAEGTGPLRIQVGVIVVFFKFFFLLFFLVVVSQHSSVRCFINFSLPFGGSHFSWVQLYNYLRLFVPPYVTA*
>DN6832_c20_g1_i1	2786	Pv_Sal1_chr12	2249313	+	106	0	0	41.0194				MHICITYAFLPAQLNPFPGFPHNGTTLMQLKFSNAPSRSRQTLHDAKIRSQGAGYFCRPSFCKLKGKKFVHAGWIHTKKMRSEETICCKLRSGMTDADICKRKGI*
>DN6892_c3_g1_i1	966	Pv_Sal1_chr14	136910	+	106	0	1	12.7236				MRKRDSSKLLLSTYSCGRIILYPPFRKNRSSTRGKRGTKKKIRKQWKKKRDKRGCSFSFPRFCIEKHCLNGKMAGMVELLKMANKRYAHMLKDEALHYANFFPHF*
>DN6892_c3_g2_i1	1105	Pv_Sal1_chr14	136910	+	106	0	0	15.8986				MRKRDSSKLLLSTYSCGRIILYPPFRKNRSSTRGKRGTKKKIRKQWKKKRDKRGCSFSFPRFCIEKHCLNGKMAGMVELLKMANKRYAHMLKDEALHYANFFPHF*
>DN7048_c5_g1_i1	563	Pv_Sal1_chr14	1734366	+	106	0	0	11.7052				MHVPFSATFFIHVCTFFSASLVNECAFLATSFIYSCTFFSASLVNACAFFPPCLFVHIPFLPPRSFVHARKCSHRARSPAILSVPSHGNMPVYMMHSERQLLNAE*
>DN8806_c0_g1_i1	626	Pv_Sal1_chr09	1752911	-	106	0	0	16.3291				MRNFACSPRLGEKKKKITHSTAQHSAALRSDVLLQLIPRMEGASPWKGLLTIFHPTTGLRRSYTTKPAPPQQPARQPMQSFRKYTGFLSVTRFFFTAISSKIFFM*
>DN9427_c0_g1_i1	1038	Pv_Sal1_chr07	1071669	+	106	0	0	14.238				MAQLRRSFATLPLLRYFATSPLRCETGRPQLLILMNLFFSRTGSPTPPRRWPTETVWLGWTFQEKSFLFSKMTTMEEPILNSPISSPTSTLLKESKILVLISPPM*
>DN4774_c0_g2_i1	1176	Pv_Sal1_chr11	956007	+	105	0	0	29.5077				MFAPSFDTFPFPICRDEVSPVVFVFLFVNMAELEVVCTNRKEGKIAQRGEQQGDYIIATFCVPPFYQRREARTLIFPLGGKPKLLVIKYSLRCNCRRSAFPIET*
>DN5289_c3_g1_i1	544	Pv_Sal1_chr14	2277584	-	105	0	0	10.807				MVICRPGDGAACHPRDSACRDGAACRRAHVQGEALPRVVQTFVLVKMLGEDVIIILQVFIRPDSVHNFEEHGIHDDTEVGADRRGGVIQLAVGDDQIDVFKKNI*
>DN6597_c0_g1_i1	1285	Pv_Sal1_chr01	331932	-	105	0	0	13.849				MAPWASAHMGKCALSSDPIFWGDVLTFRRRMFILYFLKTISLVMLEKLSGCRGGVRVSEAAVKRRVKRGVNRVRQAPLSVVLGRLAAPQKGRQILQSARQSTRG*
>DN6935_c36_g1_i1	892	Pv_Sal1_chr13	416259	+	105	0	0	29.4327				MRMRHLPNTYMCIQWGIHVHTQTGSFAPAWHTQIVKKKRKKINCAGTCGHSHAAKRKGKIKMCALYGVKEKMLTCVCRYARKIDLEKKNFSVKEAYRMGKTKLT*
>DN6953_c24_g1_i1	1291	Pv_Sal1_chr03	613329	-	105	0	0	47.0271				MRTVLSGEPTGWGTSPRGRIPSMAHHTVSPPHRGELLLPEAPDNAQFEASTGGGKNKRKKRNNMGGITSHGGNNSDENVCSDGWFSSLPPSRSPHHKETHLLSR*
>DN7063_c1_g2_i1	611	Pv_Sal1_chr07	1312456	-	105	0	0	11.4043				MHVGTSDPPNAEGEFPPPSSYSVLGHSAVSLHGVQFYANKRRKGSDAKKRREEATRRSDPACRVGIPFLNSFSSPRQLRGDVVGWGKNGRRGGAARKKGKQRIN*
>DN7097_c16_g1_i1	1012	Pv_Sal1_chr14	2879387	-	105	0	0	33.4565				MLSEVHFDFLDFFLYVLRPPKIGENTVFSRSFPFFFSFLFPFFLVPFPLFSCSFSLFFLSFFFFFPFLSFAVPINPRECTQAVRTDRRSGLLHISCLCSEADPK*
>DN7112_c21_g1_i1	1581	Pv_Sal1_chr08	419195	+	105	0	0	44.7609				MYLMCYNLKVLENILLRAQYYVRSSIFRYSPLDSVYDSSDGCFSINRCNYMPPEENLPHVRDWNYLQKCAQILGENILLCAGMCAIPYVTFYLRNANRLCFFDL*
>DN7257_c0_g1_i1	1742	Pv_Sal1_chr11	1314376	+	105	0	0	16.7113				MVTCWHAQLPVCEVAYVHINVTDTCVHIMYIYVHLHLRILLCILLYVHASRRTHTARLFVKKNFSKGVYIPPLRRYIKSFTRRHAYIKQSNIYICAYAQLHGWR*
>DN10338_c0_g1_i1	589	Pv_Sal1_chr14	679013	-	104	0	0	14.9915				MNTRRLIKMEGAICWRQSTTCVLFGSVMMRDGEEEASQKCTTLITQLLQHHPAKMALSKLLQNPVGHFPQGTLVLHLQTAQKRSDAVLGIPNVVVKNKFQLLH*
>DN4744_c0_g1_i1	1170	Pv_Sal1_chr11	1929688	-	104	0	0	29.6598				MHLAPLRFGQLQRQSFGRVSTHVRMCCIRTYLRVPPPAYRRAYIAYVAHTPTCVYKRIRRLTTHVYVLMPTPFVNLPPCFYIVAKGGHASHGSLYLSFPGLLN*
>DN6296_c6_g1_i1	399	Pv_Sal1_chr07	237760	+	104	0	0	18.2607				MHVLTRALVRVLTFVVMHVNPFMHPVRAPTPPSPFANLSKEELNSRRRTVHGAAELCPQFGVHQTFLHPTFCLSTCQPIQLRVLACGKRAFHLPRMMTLYTFF*
>DN6933_c7_g2_i1	1167	Pv_Sal1_chr05	503443	+	104	0	3	130.142				MCRRPLLHKYIRSLLHKYIRPLLHKYIRPLLHKSIRPLLHMCVRLGRPFSMLSRTCDQRLSPRGADPFSASPHLGKCGPIIGVEFSAPPFLAKLFFLFSPLNY*
>DN6995_c1_g1_i1	443	Pv_Sal1_chr14	483588	-	104	0	0	25.4763				MQFLTKWKKYVQFDFIYFFQKKICPVNFFPVTLLFRTSSLYTTLWRVVSFCRFTVRRVAFPHKSCHFGEPCACQNAQKKGRQQCAFHLSDEFEAQFVYSPHFY*
>DN7003_c0_g2_i1	1138	Pv_Sal1_chr07	620942	-	104	0	0	20.9086				MYQWKNVKHENGGRSGEVTSVKGEIPPLPRLRLRLSLPLQLPRLPATSDTPGRRTGAPAGTSNGRGGYKKKRQRCHLCICPPLQTRKNQGKYYSGRNHKRRRK*
>DN7108_c7_g1_i1	938	Pv_Sal1_chr13	25871	+	104	0	0	13.3412				MPFQTTTEECARCEVMAVPSKGSANLYTKWNHKWLNIFYVIINAYYFIHGTFLFFLMMVFFSRINGGNSITVSICTPLFLYSELELLYKLIILLTCVLEMSAM*
>DN8788_c0_g1_i1	1519	Pv_Sal1_chr12	2709361	-	104	0	0	19.2541				MRDGHMLVMVPPVRLFFRFVSGEKMGHRGLFKVLIWLCWHCVFLHYMYIYVYIHLYALVCLSMRTSVRQTAPVLIPWNSRACLTFNFFKGDKMAAGLKRPQLN*
>DN6945_c9_g1_i1	1367	Pv_Sal1_chr07	720379	-	103	0	0	57.4938	DNA Topoisomerase III			MCVAVWAQKKKGPPSNASPKCGNAFPRKVKNRKGKRQNCKKAKEQKSKSVKLRNCKIAASRTGKPFLPPLSSTHIPSELSQKGDPHRHTQTYCSAVRNAHKS*
>DN5589_c0_g1_i1	1090	Pv_Sal1_chr09	208031	+	103	0	1	17.6835	Retinal	Retinal		MPKRIPPNVPRACALIYLHSYTCRPNAKTRIFADSPFSFILRAKEVASTQRDSQKSISLHFLASVGWQFRTHFPPLATPTVHAYVHATCLRTIREGELPPFL*
>DN5589_c0_g1_i2	1247	Pv_Sal1_chr09	208031	+	103	0	0	17.9407	Retinal	Retinal		MPKRIPPNVPRACALIYLHSYTCRPNAKTRIFADSPFSFILRAKEVASTQRDSQKSISLHFLASVGWQFRTHFPPLATPTVHAYVHATCLRTIREGELPPFL*
>DN5423_c0_g1_i1	826	AAKM01000073	6625	-	103	1	0	12.0654	VIR		VIR	MDITNEKYPRENEIDNPDDVKTNPDIWAIVLSFKDYTAHIIVILTIIMLVPLLFKLTPLGLLFKKKKKKNKKYMKNELQRVQEEPSELDERNYHLTYGNYER*
>DN10610_c0_g1_i1	383	Pv_Sal1_chr09	1669863	+	103	0	0	10.9112				MHKNSHSAVCLVRCLFRVRLVQTWRGGSPVRVHFCTCLPAMCVDAHLFLTHASMIVMRQCVPSCMHLFCAPPTYWRWPTCVVQGAGHCQKKAPRATHAGACT*
>DN2610_c0_g1_i1	2072	Pv_Sal1_chr13	639254	+	103	0	0	22.457				MCVHLGGPPFRGTLPNCGGQVCSSCDVHPHTILHSPSGSPSNSSKKPFPPLSRFSLCSLSNGPCVQEKRQTRWKSLSVHLRGSPSVARKQFYLRKKRGNSLG*
>DN2610_c0_g2_i1	1629	Pv_Sal1_chr13	639736	+	103	0	0	18.6949				MCVHLGGPPFRGTLPNCGGQVCSSCDVHPHTILHSPSGSPSNSSKKPFPPLSRFSLCSLSNGPCVQEKRQTRWKSLSVHLRGSPSVARKQFYLRKKRGNSLG*
>DN4860_c0_g2_i1	1832	Pv_Sal1_chr01	784136	-	103	0	0	10.3668				MIPIRGTVEKYASSKPPPACKYYSRLPVLICLTVRFHCFTASLRCSAEEGNTQRSNSKAPPHVAIVSCFFLQKVRKCNKCNIDGESPQYGTLYGVEAKLPSK*
>DN5875_c2_g10_i1	1249	Pv_Sal1_chr13	1678708	-	103	0	0	30.197				MYPSARAPHRLLQPCHMYSIFLIACKDVQLRCTYRCAYVQCVVCECAVVYMLAEWLSSFFLFFKIDFGRIRYAAYSLAAAGAHGWSTQLGHTVGAHNWRVSN*
>DN5974_c1_g3_i1	834	Pv_Sal1_chr12	130536	-	103	0	0	30.9353				MTFFSSSSSMLCFLMSISFSFPFSCSIFWHMIMCLFLFFNSWFFFSSTSSRDFSLVSSYLRMFSPMFAIRLSIIFFSSSRLLYCSDIFFSLVRKSSMLECRG*
>DN6818_c28_g1_i1	2584	Pv_Sal1_chr02	130524	-	103	0	0	46.3572				MFILAANGGSPGGNRSHRGTRSFVFRLSFLVFILPTSYFLPPSSSLFTDLFGSRSNRYTQAGRTPGKGANSWSSRGCSTHQLFCSYYIKKRLQIWRGERIGW*
>DN6920_c18_g1_i1	1448	Pv_Sal1_chr06	382637	-	103	0	0	28.4102				MISPSPPPHSTAAPPLRRAEKGEAGKAGKHLHAVRKGPLQVRSRWGNYAPLCIAGSKGKHAVGPLPSCGKQTGRANRTTSKHDAQSRSTQPPPPTAHATLIT*
>DN7013_c1_g1_i1	1237	Pv_Sal1_chr10	1320820	-	103	0	0	84.9305				MLLPFFFFSLVLYLFHALGEGSAPLFLFASIFLELPRMITVPKILIVFFQRQRVYICACTYVCLFVHAYMCMCVYIYLRICVLIFSCIIFLPMRHLSIWCFL*
>DN7026_c17_g1_i1	642	Pv_Sal1_chr06	404366	-	103	0	0	12.2539				MHKCDPSSRTVFPSVILHPQRANEFVADVRMRVFAHVPECSLTVFSQRAPDGSAPVASALCRPFLRCVLLVHFALNAQRLNIRGGTPHPSGHASPGRMFARG*
>DN9853_c0_g1_i1	1004	Pv_Sal1_chr13	385243	+	103	0	0	14.6175				MARSTHVGGYTQGGIYKSEELFVWRRDPHAPLGSRATPHSYALEGALTEYLAQNVAGLLEHPGPQIKLHHGAIIKHTDVVNEIEEVQPVGKNDGRFPLHIFQ*
>DN10266_c0_g1_i1	856	Pv_Sal1_chr10	1194339	-	102	0	0	13.6671				MHPFLGLTYTDKRANRHCRPTSTISCGPNVSAHSLVQFGEVETYPLRISPCVMAFPWHFLRCNSSDDPCVQTGKRKHAGLFTSMRGSRPPRRLLGQANTSP*
>DN10335_c0_g1_i1	1228	Pv_Sal1_chr11	1304404	+	102	0	0	142.537				MGSSSIGGQTIEPEGLAPSLRTKCTNLQKKRLEKISKMMEERIKWMEVPSSQMSELPSCMTHKGMLYARLTEKREEIIVMRATLTNRKEMYLTSRTFFPFL*
>DN3533_c1_g1_i1	1216	Pv_Sal1_chr14	842972	+	102	0	0	18.7936				MIAHSAHIFLIALTYNLKLRKKELFFSPVICLNCALRKREKTDITSSHLGTCTTLLLHMTDLMLAVFAKRWIQTQGENAHMGHPFAKSFVDLHRTILGRHT*
>DN5140_c0_g2_i1	779	Pv_Sal1_chr12	1118206	-	102	0	0	15.706				MRVRTRTRVRCEGGRRRAPRRITWSETSARFTRQWAPCTTFFFPPFLFFCDAATAATAASSPEWRSLSSFVAFTTFASFLVRICGVVIFFFFFFFFFPSPR*
>DN6040_c1_g1_i1	1162	Pv_Sal1_chr08	1086705	-	102	0	0	35.2375				MPRRSDLKKNYTPVFPPRAFTLPNRSLRRCVNFAKALTSRRLSLAARLPFLKQNCGKKNRPSGKSPKRENIFLSRPFRSGQGTEVDTTREKKKNKTVRRSS*
>DN6326_c0_g2_i1	407	Pv_Sal1_chr07	792373	-	102	0	1	57.8354				MNTKRRFGPSLGCANRGQHKPVGNCSEKGMSTRSSTESSFAFPRSGCSESPPTRDDPNVKRWKHSKGQKKKKIFLFFFLQIYACVYIHIRVNLFKNILTMN*
>DN6349_c2_g2_i1	1891	Pv_Sal1_chr08	968338	-	102	0	0	21.0148				MGLKCCMYLPHWAVLGEDQLIKGIHPGEGSVYFEALGDHSSCHPQSAKLFLISSTEKVQITKHWQCCRPYGSSYMPIELGGSIPFAPILLTHRFHVLHDAL*
>DN6385_c7_g1_i1	522	Pv_Sal1_chr07	273899	+	102	0	0	10.1303				MTSLGSLLLLYFFYFFFLLSKFILPIIPPHVYHPFASAFAFIPPFNIAWSCLPNCHSSSFFFFFPMRGKPKCPSHAECISVLWAATQVCTRAPPKSPPVHR*
>DN6918_c14_g1_i1	1032	Pv_Sal1_chr10	506856	-	102	0	0	21.9516				MGQSSDSKVVTIPAGGSILHVNEWRLAEHASLAISRFPFCYISRLTVMLLLHFWRVYVKKKGETAHYSKKKKKKKIHGKYIFSWFSAFSGGGCHPGGVTPL*
>DN7025_c3_g2_i1	861	Pv_Sal1_chr05	1240909	-	102	0	0	33.2195				MPNNLMYNCEAVKLCKKRYDSQPPGVLNPHEGHAKRVFIHALLRRREAGYALHFATFCCARIQSDSLQVKPPLWGHAQLCRDVKHITVVSGDPPFRPTTNR*
>DN7134_c7_g2_i1-1	476	Pv_Sal1_chr13	496744	-	102	0	0	58.9265				MRIVARSSQRFICNFVTSSQLFPPLPLLRDSHATCIGRTILCGSPPDKGNTKFVRSSGEHSSPPSLYHSRRATSEGKTPEPVWGAHKSQSTLLRKEKIIIK*
>DN10255_c0_g1_i1	868	Pv_Sal1_chr07	1014894	+	101	0	0	25.1417				MYMCAMAGRRKHAQHMHAPSNVTVMCTCSLSYMDPHTKRPAMLAMLLIKLPFRVMNLSSMEVYVMPMIFQYIITKLIYELNSTTDSHRKKKKTSSVHFLL*
>DN10269_c0_g1_i1	1534	Pv_Sal1_chr05	748330	+	101	0	1	14.0952				MLFGSYGLIHNSKKEENKKVYLLIHSTYLTNFVEYNLFYIYLPLGIFFISLVQKTVIYKLRCEKRRFSLLYFFISLFQYPKLLNKDIQLCLNEMLQLYCT*
>DN1784_c0_g1_i1	1095	Pv_Sal1_chr02	246607	-	101	0	0	21.6584				MCMYACAHERLFAPSPRRPVDASPRRSSPCVWTADGCGSLRAYVKPPPPTRGAPSYCWGLSRWGSPSWEVPLGRSPPTVLSLLGKIKMCGKEGKLFQLSR*
>DN5140_c0_g2_i2	776	Pv_Sal1_chr12	1118206	-	101	0	0	13.808				MRVRTRTRVRCEGGRRRAPRRITWSETSARFTRQWAPCTTFFFPPFLFFCDAATAATAASSPEWRSLSSFVAFTTFASFLVRICGVVIFFFFFFFFPSPR*
>DN5908_c0_g1_i1	506	Pv_Sal1_chr11	371652	-	101	0	0	30.0237				MFFTFNICQFIRYVRCSTHVIFMLHVRCILPHYVVLIFFLSEQPFCVTVPFPVAQHYSKKFPRRTSFFTKMMETKYAKKLIFECKPFLPILLSHMGVFTL*
>DN6004_c2_g1_i1	517	Pv_Sal1_chr13	373703	+	101	0	0	10.2843				MTFFQPTLSHLCGLLVAFFILLPWQLFRVFPPFLFFFCPPIWEPPRDSIRPAPCHHNAQVRRHVYIYICVHVRTYVVGTYRQRRPEAKATCPGQLPNGAT*
>DN6594_c3_g1_i1	798	Pv_Sal1_chr14	2425802	-	101	0	0	55.1441				MKGVIFFFFFKQMWRGTCHFAPARVARQLGRRRDDHATMQQPLRGNPIMQIKEAPVVLVVLFVTRCHPDKGGSQRWFMCSLVSHQYCDGQFGIFFFIFKR*
>DN6921_c9_g1_i1	682	Pv_Sal1_chr12	660745	-	101	0	0	35.3211				MCQRCDSAEGPPLASPSHAYILSMLSRVMSQMIFFFFFSSSPVPLSERCAATILLRFFTFGGAIRHCSVGTISPLRKRMKICGCFKLREAHMINFAGNAK*
>DN6934_c45_g1_i1	535	Pv_Sal1_chr08	1499011	-	101	0	0	166.348				MLLFRKKKKKIPKTPERVIQFGNSFCAAEGEAEGGIQIWVKGKTFERMAHLCRITCSPYLCTTPWCFFFALFLLIFLITASFSLLRELIPITPNGRREAT*
>DN6976_c0_g1_i1	566	Pv_Sal1_chr13	352227	+	101	0	0	29.4488				MLVVIKFQPAHVFYFFFFMRVCMRAYDVRVRRHMCGRACLPRRARRHNCTATSLRNTATQQRYVTALHNTATQCRHATHLHTRPRTLRAPHFIVINFAFI*
>DN7000_c18_g1_i1	2083	Pv_Sal1_chr11	480805	-	101	0	0	30.7686				MCLWPCVCVCLCMYTYMCIPSRIHRYVHGHIHVSTGIPPHARAGVSVVKEKRSRFVNANRETYIFMYSDWPQFVDVKLLSRCSNVIGAKSLYALIIYLFV*
>DN7098_c1_g1_i1	1028	Pv_Sal1_chr12	1676380	+	101	0	0	35.6809				MAIFFSPFLQQNSTTRLHSFERKNWEIHLCVAIFVAKCEWLAAQGEGKKWARKKWKRKIGKMPKCVLPVASTMPFILPHEGYERMTGHIIKPVKNIASFL*
>DN7907_c0_g1_i1	1021	Pv_Sal1_chr05	529854	+	101	0	0	27.05				MMNFPREHSNLTSALSFKCIFSLNDLDSSVSSRSCLLLGRQLTQRKPCEFSPTLGGTPQDATLLLHGSMCILVWTPLCIVKEKPKPIFIFEGHVITVEFP*
>DN9423_c0_g1_i1	962	Pv_Sal1_chr11	1314668	-	101	0	0	15.1424				MHTRICNIDVHVRHFAHRQLRMPACHHLCTPSCTKRNHTIRSPIWKNKLAQLHTGEMIRYEHLYVLLSPSSQKNTLLFFFFCVCPFGHVCSPPTWGWLTQ*
>DN9890_c0_g1_i1	542	Pv_Sal1_chr01	370181	-	101	0	0	11.3155				MGTSARHYGHYVLFSVREGSLLGHRLVTSPLCHFAASPLLHFSAPPPGTSSGGGSPAAPPGWRCSYSASASKRPAPSSPASSPGARSKTPWPCTRRTLTQ*
>DN11364_c0_g1_i1	504	Pv_Sal1_chr14	2258033	+	100	0	0	12.4048				MWLRRSGELPLLVAVRHVGVRAGELPLLCRVGNSASTNRSSTTQLPIKAAVHVLPPVAIFKPPRLLTERVLHSLLGVPLGHPPRNSKERLVRWGLPLEL*
>DN1264_c0_g1_i2	821	Pv_Sal1_chr09	258696	-	100	0	0	19.8697				MKREEKKEPRVVDASFKCLSSPLTGPPLPLHKHNSSVRPPRLLRTPRPFLLPLLMCAYTFLFSPWCSRSCTCSGDSSSHSGEACPSGMCSPAGGSGALV*
>DN1743_c0_g1_i1	998	Pv_Sal1_chr10	1036471	+	100	0	0	19.1573				MVAPSRRSSRWPPRLQGEKPMCRDMTLCFAPPPWRSPTRPTRQPSRPIANRSFVMGSTALSDSEWLMKKAEEMAIRSFPPFPVGETAVDAIKCYSRKCR*
>DN1973_c0_g1_i1	524	Pv_Sal1_chr04	525914	+	100	0	1	12.021				MLAVKRRVKFWGQLSECRSGGSEKAAGFRPAYFSHPRRPVPAPPGRPPTGSLLTPSRIRFFIFLNKINRILHGAYLQRILVRDGYVKFFLERHDEFYNV*
>DN4846_c0_g1_i1	1524	Pv_Sal1_chr04	126998	+	100	0	0	109.224				MYIRWLFKFLILEMSIHIYHREKSTVVLRSVGGAPPVCVRSVHFKHPRCKAAMCTPTHTYAHIFPFFFTPSKQCAPCGGRGQIGSPLFEMAKPAFQKVG*
>DN4860_c2_g1_i1	546	Pv_Sal1_chr01	786212	-	100	0	0	17.2015				MYFFVNTFFSLHLLFLLPWKGVPLGVRGNLRSIIFTSFFLRLSRHVENNRVINLIGSICATLEMGLYKCNFSRFNFFFFFFFLKCNFKEKGKNRLTCGK*
>DN6117_c1_g2_i1	2238	Pv_Sal1_chr11	819196	-	100	0	0	56.0947				MRQETENKQKKRKREKPIQFCNKIDALLIAHLQKEGGRNFREKAAVLLARTCILICCMYVCMYVCICACTCMCFSFFLSYVAFFLFSVSLFFPFLKIWF*
>DN6523_c3_g1_i1	869	Pv_Sal1_chr13	536365	+	100	0	0	16.9724				MHALVCTCECACSCRRAERTCTHTAEEAWRLPAELRYLSNGQENAALAVFQNSHALSPNTHRAHACKGKFICALTFVLAFPCVHVEVRIHVGTFTASYF*
>DN6761_c1_g1_i2	1050	Pv_Sal1_chr09	1503457	-	100	0	1	15.8552				MLRASGGTSVQEYICSGVLPCRGTSVQGCICSGVHLLSGTFIHSFTCSFARSHLFAFTDTHEYTYAHVYANKWVGPLSMHVRLACRHDRCIQLIHKVDT*
>DN6761_c1_g1_i3	815	Pv_Sal1_chr09	1503457	-	100	0	0	13.6319				MLRASGGTSVQEYICSGVLPCRGTSVQGCICSGVHLLSGTFIHSFTCSFARSHLFAFTDTHEYTYAHVYANKWVGPLSMHVRLACRHDRCIQLIHKVDT*
>DN6894_c4_g1_i1	2297	Pv_Sal1_chr14	1837167	+	100	0	0	86.4088				MSVQKSAHKSTCKRIRPRISTNGSANGSANGSTKGSTYIIHIHYIFARLHICLFPHLPVPFCIFVHPHAHTIHSVHTKALCTPAHGTRPTCTAAIAKSS*
>DN7028_c24_g1_i1	617	Pv_Sal1_chr09	542811	+	100	0	0	14.1459				MKKGEEKYLEGERCSTSCANELTTLTHACSPVRSLARLSARWSFAQIYLIWRKAGREEQKRESNFVPFVALFLFAHLRLFCQFFFLFFVPLLARSVTPL*
>DN7029_c8_g1_i1	979	Pv_Sal1_chr11	1823703	-	100	0	0	34.2625				MFSSYFLKCCSVHPFNIFCFNFFPLGSSPCDDSPKKFALKRIYILYIFFYIFRDKWGQPRSDVSLLNPPNGSTKQYKMYAMLNIDRMQQIKRLPASGCI*
>DN7109_c7_g1_i1	889	Pv_Sal1_chr12	1497139	-	100	0	1	12.3251				MHGGAKRTHDFSIFFNYSPLGGQPKKWPTQQNCILFFEATKLSAKFYLPQMCMRRHYSMCEVKIGFSLKRKKRTKLSTMLTSDALIRRHKNRTGEHLKG*
>DN8461_c0_g1_i1	487	AAKM01000099	24	-	100	0	0	10.885				MVVHASYTFAFKTTHALEYGYLIFIISHNTCYLLLKCEISYKMIIIINRTFTIHIMLNILSNENEIEYKMNTLFNSHTINVSLILPYPNVISILFVPFF*
>DN8766_c0_g1_i1	1706	Pv_Sal1_chr13	944585	-	100	0	0	22.255				MPLRGGKKGEEKREKQNRRRKREEKEKKTRKDHHVIFFLFFTTAGHHFASKKKTPCAEDMRRVVATLRAAPSQLGHFARNARALSGKRCGTNLHNSWFC*

## Sheet: SuppTable4
Supplementary Table 3 : Gene expression ranks for antigenic peptides
			Annotation
		Reactivity	V_DJK_8	V_DJK_10	V_DJK_16	SP_1
PVX_000010	hypothetical protein	1	3	2	2	N/A
PVX_000015	Pv-fam-d protein	1	509	N/A	N/A	N/A
PVX_000610	hypothetical protein, conserved	1	N/A	663	742	N/A
PVX_000645	hypothetical protein, conserved	1	N/A	N/A	N/A	N/A
PVX_000665	hypothetical protein	1	N/A	N/A	N/A	N/A
PVX_000890	hypothetical protein, conserved	1	N/A	2500	2256	N/A
PVX_000930	sexual stage antigen s16, putative	1	1261	N/A	N/A	N/A
PVX_000960	secy-independent transporter protein, putative	1	1090	1968	1286	N/A
PVX_001630	hypothetical protein	1	1415	1887	1025	N/A
PVX_001665	hypothetical protein, conserved	1	N/A	N/A	N/A	N/A
PVX_001670	hypothetical protein	1	105	89	84	N/A
PVX_001770	hypothetical protein, conserved	1	N/A	2881	N/A	N/A
PVX_001945	deoxyribose-phosphate aldolase, putative	1	N/A	1398	1676	N/A
PVX_001975	hypothetical protein, conserved	1	N/A	773	821	N/A
PVX_001980	hypothetical protein	1	N/A	N/A	N/A	N/A
PVX_002510	Nucleosomal binding protein 1, putative	1	N/A	N/A	N/A	N/A
PVX_002550	hypothetical protein, conserved	1	N/A	N/A	N/A	N/A
PVX_002710	hypothetical protein, conserved	1	N/A	N/A	N/A	N/A
PVX_003565	early transcribed membrane protein (ETRAMP)	1	2	3	3	N/A
PVX_003715	hypothetical protein, conserved	1	N/A	N/A	N/A	N/A
PVX_003775	merozoite surface protein 4, putative	1	N/A	N/A	N/A	N/A
PVX_003775	merozoite surface protein 4, putative	1	N/A	N/A	N/A	N/A
PVX_003830	serine-repeat antigen 5 (SERA)	1	N/A	N/A	N/A	N/A
PVX_003835	serine-repeat antigen 1 (SERA)	1	N/A	N/A	N/A	N/A
PVX_003840	serine-repeat antigen 3 (SERA)	1	N/A	N/A	N/A	N/A
PVX_003840	serine-repeat antigen 3 (SERA)	1	N/A	N/A	N/A	N/A
PVX_004537	hypothetical protein	1	739	1347	1301	N/A
PVX_079830	hypothetical protein, conserved	1	N/A	N/A	N/A	N/A
PVX_079880	ubiquitin carboxyl-terminal hydrolase, putative	1	N/A	1541	1794	N/A
PVX_079955	hypothetical protein, conserved	1	N/A	N/A	N/A	N/A
PVX_080020	50S ribosomal subunit protein L12, putative	1	N/A	1504	2213	N/A
PVX_080675	stearoyl-CoA desaturase (acyl-CoA desaturase, faty acid desaturase), putative	1	875	677	453	N/A
PVX_080695	hypothetical protein, conserved	1	N/A	N/A	N/A	N/A
PVX_081265	chromatin assembly factor 1 protein WD40 domain, putative	1	520	308	252	N/A
PVX_081440	hypothetical protein, conserved	1	N/A	N/A	N/A	N/A
PVX_081515	transporter, putative	1	N/A	N/A	N/A	N/A
PVX_081550	hypothetical protein, conserved	1	N/A	N/A	N/A	N/A
PVX_081555	hypothetical protein, conserved	1	N/A	N/A	N/A	N/A
PVX_081710	hypothetical protein, conserved	1	N/A	N/A	N/A	N/A
PVX_081740	hypothetical protein, conserved	1	N/A	1711	1488	N/A
PVX_081830	hypothetical protein	1	35	70	61	N/A
PVX_082365	hypothetical protein, conserved	1	N/A	N/A	N/A	N/A
PVX_082475	hypothetical protein, conserved	1	N/A	N/A	N/A	N/A
PVX_082595	hypothetical protein, conserved	1	N/A	1617	N/A	N/A
PVX_082650	merozoite surface protein 7 (MSP7), putative	1	N/A	N/A	N/A	N/A
PVX_082655	merozoite surface protein 7 (MSP7), putative	1	N/A	N/A	N/A	N/A
PVX_082680	merozoite surface protein 7 (MSP7), putative	1	N/A	N/A	N/A	N/A
PVX_082685	merozoite surface protein 7 (MSP7)	1	N/A	N/A	N/A	N/A
PVX_082695	merozoite surface protein 7 (MSP7), putative	1	N/A	N/A	N/A	N/A
PVX_082700	merozoite surface protein 7 (MSP7)	1	N/A	N/A	N/A	N/A
PVX_082710	hypothetical protein	1	N/A	N/A	N/A	N/A
PVX_082715	hypothetical protein, conserved	1	N/A	N/A	N/A	N/A
PVX_082735	sporozoite surface protein 2	1	N/A	N/A	N/A	37
PVX_082875	hypothetical protein, conserved	1	N/A	N/A	3308	N/A
PVX_083080	kelch domain-containing protein	1	N/A	N/A	N/A	N/A
PVX_083135	aspartate carbamoyltransferase, putative	1	N/A	1867	N/A	N/A
PVX_083265	hypothetical protein, conserved	1	1454	2173	2105	N/A
PVX_083515	protein disulfide-isomerase, putative	1	N/A	1511	1130	N/A
PVX_083550	tryptophan-rich antigen (Pv-fam-a)	1	1187	N/A	N/A	N/A
PVX_083565	hypothetical protein, conserved	1	N/A	N/A	N/A	N/A
PVX_084090	hypothetical protein, conserved	1	N/A	N/A	N/A	23
PVX_084110	hypothetical protein, conserved	1	N/A	N/A	N/A	N/A
PVX_084120	hypothetical protein, conserved	1	1356	N/A	1368	N/A
PVX_084535	syntaxin 5, putative	1	N/A	N/A	2216	N/A
PVX_084545	hypothetical protein, conserved	1	N/A	833	639	N/A
PVX_084575	mannosyltransferase, putative	1	N/A	3213	N/A	N/A
PVX_084765	hypothetical protein, conserved	1	N/A	2780	3081	N/A
PVX_084820	hypothetical protein, conserved	1	436	310	315	N/A
PVX_084905	hypothetical protein, conserved	1	N/A	1225	1202	N/A
PVX_084970	hypothetical protein, conserved	1	N/A	N/A	N/A	N/A
PVX_085035	protein phosphatase 2A, regulatory subunit B', putative	1	N/A	N/A	N/A	N/A
PVX_085150	exosome complex exonuclease rrp41, putative	1	N/A	N/A	N/A	N/A
PVX_085175	hypothetical protein, conserved	1	976	853	740	N/A
PVX_085355	hypothetical protein, conserved	1	N/A	N/A	1581	86
PVX_085465	hypothetical protein, conserved	1	1288	1140	1227	N/A
PVX_085720	mRNA capping enzyme, putative	1	N/A	1937	1816	N/A
PVX_085850	hypothetical protein, conserved	1	N/A	1099	1040	N/A
PVX_085915	hypothetical protein, conserved	1	N/A	N/A	N/A	N/A
PVX_086000	hypothetical protein, conserved	1	N/A	1393	1389	N/A
PVX_086190	hypothetical protein, conserved	1	455	473	490	N/A
PVX_086200	hypothetical protein, conserved	1	N/A	N/A	N/A	80
PVX_086915	early transcribed membrane protein (ETRAMP)	1	N/A	N/A	2224	N/A
PVX_086930	cytoadherence linked asexual protein (CLAG), putative	1	N/A	N/A	N/A	N/A
PVX_086940	hypothetical protein, conserved	1	N/A	N/A	N/A	N/A
PVX_087050	hypothetical protein, conserved	1	N/A	N/A	N/A	N/A
PVX_087670	hypothetical protein, conserved	1	118	226	214	N/A
PVX_087680	chitinase	1	N/A	N/A	N/A	N/A
PVX_087725	hypothetical protein, conserved	1	N/A	N/A	N/A	N/A
PVX_087790	peptide chain release factor, putative	1	N/A	2189	N/A	N/A
PVX_087950	heat shock protein 86, putative	1	N/A	35	40	60
PVX_087950	heat shock protein 86, putative	1	N/A	35	40	60
PVX_088815	PST-A protein	1	N/A	1520	1791	N/A
PVX_088840	Phist protein (Pf-fam-b)	1	815	783	1089	N/A
PVX_088845	hypothetical protein	1	N/A	N/A	N/A	N/A
PVX_088860	hypothetical protein, conserved	1	N/A	N/A	N/A	N/A
PVX_088880	hypothetical protein, conserved	1	N/A	N/A	N/A	N/A
PVX_088975	hypothetical protein, conserved	1	N/A	N/A	N/A	N/A
PVX_089070	hypothetical protein, conserved	1	N/A	3402	3482	N/A
PVX_089075	hypothetical protein, conserved	1	678	1804	2130	N/A
PVX_089135	hypothetical protein, conserved	1	N/A	1272	N/A	N/A
PVX_089180	lipoate-protein ligase, putative	1	N/A	N/A	N/A	N/A
PVX_089245	hypothetical protein, conserved	1	N/A	N/A	N/A	N/A
PVX_089315	hypothetical protein, conserved	1	N/A	N/A	N/A	N/A
PVX_089415	hypothetical protein, conserved	1	N/A	2418	2195	N/A
PVX_089415	hypothetical protein, conserved	1	N/A	2418	2195	N/A
PVX_089610	dihydrolipoamide dehydrogenase, putative	1	N/A	N/A	N/A	N/A
PVX_089630	hypothetical protein, conserved	1	N/A	N/A	N/A	N/A
PVX_089655	ubiquitin carboxyl-terminal hydrolase a, putative	1	N/A	N/A	N/A	N/A
PVX_089695	hypothetical protein, conserved	1	N/A	N/A	N/A	N/A
PVX_089740	hypothetical protein, conserved	1	N/A	2352	1446	N/A
PVX_089790	RAD protein (Pv-fam-e)	1	N/A	N/A	N/A	N/A
PVX_089850	RAD protein (Pv-fam-e)	1	291	542	577	N/A
PVX_089870	RAD protein (Pv-fam-e)	1	N/A	N/A	N/A	N/A
PVX_090065	hypothetical protein, conserved	1	N/A	N/A	N/A	N/A
PVX_090215	hypothetical protein, conserved	1	N/A	N/A	N/A	N/A
PVX_090215	hypothetical protein, conserved	1	N/A	N/A	N/A	N/A
PVX_090230	early transcribed membrane protein (ETRAMP)	1	149	62	72	N/A
PVX_090235	hypothetical protein	1	283	2107	697	N/A
PVX_091105	membrane-associated calcum-binding protein, putative	1	N/A	N/A	N/A	N/A
PVX_091200	hypothetical protein, conserved	1	N/A	1663	N/A	N/A
PVX_091410	vivapain-3	1	881	703	602	N/A
PVX_091450	hypothetical protein, conserved	1	1107	883	844	N/A
PVX_091460	oligosacharyl transferase STT3 subunit, putative	1	N/A	N/A	N/A	N/A
PVX_091470	heat shock protein 101, putative	1	N/A	2000	N/A	N/A
PVX_091485	ubiquitin C-terminal hydrolase, family 1, putative	1	N/A	N/A	512	N/A
PVX_091585	hypothetical protein, conserved	1	N/A	N/A	N/A	N/A
PVX_091630	hypothetical protein, conserved	1	N/A	N/A	N/A	N/A
PVX_091670	hypothetical protein, conserved	1	N/A	N/A	N/A	N/A
PVX_091715	3-phosphoinositide dependent protein kinase-1, putative	1	N/A	N/A	2850	N/A
PVX_091735	hypothetical protein, conserved	1	N/A	2021	N/A	N/A
PVX_091970	deoxyuridine 5'-triphosphate nucleotidohydrolase, putative	1	N/A	2166	1069	N/A
PVX_092125	26S protease subunit regulatory subunit 6a, putative	1	1511	720	N/A	N/A
PVX_092245	aquaglyceroporin, putative	1	N/A	1718	1276	N/A
PVX_092275	apical merozoite antigen 1	1	N/A	N/A	N/A	40
PVX_092480	hypothetical protein, conserved	1	N/A	1753	1686	N/A
PVX_092915	hypothetical protein	1	N/A	N/A	N/A	N/A
PVX_092995	tryptophan-rich antigen (Pv-fam-a)	1	1	N/A	N/A	N/A
PVX_093535	hypothetical protein, conserved	1	N/A	N/A	N/A	N/A
PVX_094295	Pv-fam-h protein	1	209	321	470	N/A
PVX_094520	hypothetical protein, conserved	1	N/A	N/A	N/A	N/A
PVX_094645	RAD protein (Pv-fam-e)	1	290	184	196	N/A
PVX_094650	RAD protein (Pv-fam-e)	1	N/A	N/A	N/A	N/A
PVX_094805	DNA repair protein RAD23, putative	1	N/A	2708	N/A	N/A
PVX_094830	hypothetical protein, conserved	1	N/A	N/A	N/A	N/A
PVX_094905	hypothetical protein, conserved	1	N/A	N/A	N/A	208
PVX_095025	hypothetical protein, conserved	1	N/A	N/A	N/A	N/A
PVX_095115	D123 (regulator of eIF2), putative	1	N/A	N/A	N/A	N/A
PVX_095155	ATP-dependent RNA Helicase, putative	1	N/A	N/A	N/A	N/A
PVX_095400	hypothetical protein, conserved	1	N/A	1864	1719	N/A
PVX_095435	hypothetical protein, conserved	1	N/A	N/A	N/A	N/A
PVX_095440	hypothetical protein, conserved	1	N/A	N/A	N/A	N/A
PVX_095460	hypothetical protein, conserved	1	N/A	1697	1473	N/A
PVX_096010	hypothetical protein	1	937	N/A	N/A	N/A
PVX_096050	hypothetical protein	1	64	467	224	N/A
PVX_096060	hypothetical protein	1	N/A	1935	1342	N/A
PVX_096195	hypothetical protein, conserved	1	N/A	N/A	N/A	N/A
PVX_096205	hypothetical protein, conserved	1	N/A	N/A	N/A	N/A
PVX_096289	hypothetical protein	1	N/A	633	718	N/A
PVX_097577	tryptophan-rich antigen (Pv-fam-a)	1	N/A	2675	2400	N/A
PVX_097610	hypothetical protein, conserved	1	N/A	1563	1602	N/A
PVX_097615	hypothetical protein, conserved	1	N/A	2143	2619	N/A
PVX_097625	merozoite surface protein 8, putative	1	96	90	93	N/A
PVX_097715	merozoite surface protein 3 (MSP3), putative	1	N/A	N/A	N/A	N/A
PVX_097725	merozoite surface protein 3 (MSP3), putative	1	N/A	N/A	N/A	N/A
PVX_097730	hypothetical protein	1	N/A	N/A	N/A	N/A
PVX_097735	hypothetical protein	1	1161	579	796	N/A
PVX_097900	hypothetical protein, conserved	1	N/A	N/A	N/A	N/A
PVX_097975	triose/hexose phosphate phosphate translocator, putative	1	N/A	2700	1858	N/A
PVX_098000	single-strand binding protein, putative	1	N/A	1410	1478	N/A
PVX_098015	soluble NSF attachment protein (SNAP), putative	1	824	610	661	N/A
PVX_098595	hypothetical protein, conserved	1	1256	1294	935	N/A
PVX_098655	hypothetical protein, conserved	1	686	N/A	1854	N/A
PVX_098775	hypothetical protein	1	N/A	N/A	N/A	N/A
PVX_098860	hypothetical protein, conserved	1	N/A	N/A	N/A	N/A
PVX_099035	hypothetical protein, conserved	1	647	449	486	16
PVX_099075	eukaryotic initiation factor 3, gamma subunit domain containing protein	1	N/A	1722	1895	N/A
PVX_099190	hypothetical protein, conserved	1	N/A	1565	1204	N/A
PVX_099315	78 kDa glucose-regulated protein precursor (GRP 78), putative	1	N/A	N/A	N/A	N/A
PVX_099340	hypothetical protein, conserved	1	N/A	N/A	N/A	N/A
PVX_099520	ubiquitin-like protein, putative	1	N/A	651	913	N/A
PVX_099670	hypothetical protein, conserved	1	N/A	N/A	N/A	516
PVX_099745	transporter, putative	1	N/A	N/A	N/A	N/A
PVX_100680	hypothetical protein, conserved	1	N/A	N/A	N/A	N/A
PVX_100750	hypothetical protein, conserved	1	N/A	N/A	1999	N/A
PVX_100835	hypothetical protein, conserved	1	467	530	481	N/A
PVX_101085	ubiquitin-conjugating enzyme domain containing protein	1	N/A	N/A	N/A	N/A
PVX_101200	actin	1	605	385	N/A	129
PVX_101230	hypothetical protein, conserved	1	N/A	1888	2057	N/A
PVX_101250	hypothetical protein, conserved	1	N/A	N/A	N/A	N/A
PVX_101480	hypothetical protein, conserved	1	N/A	1389	1893	N/A
PVX_101520	Pv-fam-d protein	1	N/A	N/A	N/A	N/A
PVX_101535	Phist protein (Pf-fam-b)	1	N/A	N/A	N/A	N/A
PVX_101595	hypothetical protein	1	20	173	87	N/A
PVX_110920	acetyl-CoA transporter, putative	1	N/A	1188	1724	N/A
PVX_110935	hypothetical protein	1	N/A	N/A	N/A	N/A
PVX_110945	hypothetical protein	1	N/A	N/A	N/A	N/A
PVX_110950	hypothetical protein, conserved	1	N/A	N/A	N/A	N/A
PVX_110965	hypothetical protein	1	N/A	N/A	N/A	N/A
PVX_110970	hypothetical protein	1	N/A	N/A	N/A	N/A
PVX_111045	DNA binding protein Myb2, putative	1	N/A	2530	2304	N/A
PVX_111180	sexual stage surface protein Pvs28	1	N/A	2061	N/A	N/A
PVX_111290	hypothetical protein, conserved	1	N/A	N/A	N/A	N/A
PVX_113245	hypothetical protein	1	75	127	N/A	N/A
PVX_113385	hypothetical protein, conserved	1	N/A	N/A	N/A	N/A
PVX_113590	hypothetical protein, conserved	1	N/A	N/A	N/A	N/A
PVX_113805	50S ribosomal protein L18, putative	1	N/A	N/A	3459	N/A
PVX_113945	hypothetical protein, conserved	1	N/A	2432	N/A	N/A
PVX_114075	hypothetical protein, conserved	1	N/A	N/A	N/A	N/A
PVX_114125	hypothetical protein, conserved	1	N/A	N/A	N/A	N/A
PVX_114145	merozoite surface protein 10, putative	1	N/A	N/A	N/A	313
PVX_114345	hypothetical protein, conserved	1	N/A	N/A	N/A	N/A
PVX_114365	hypothetical protein, conserved	1	N/A	2893	2777	N/A
PVX_114395	hypothetical protein, conserved	1	N/A	3101	N/A	N/A
PVX_114575	transmembrane amino acid transporter protein, putative	1	596	518	675	N/A
PVX_114630	hypothetical protein, conserved	1	N/A	2011	N/A	N/A
PVX_114895	zinc-finger domain containing protein	1	N/A	1754	1964	N/A
PVX_114940	RNA-binding protein, putative	1	416	372	N/A	N/A
PVX_114990	guanylyl cyclase, putative	1	N/A	N/A	N/A	N/A
PVX_115055	proliferating cell nuclear antigen, putative	1	549	352	275	N/A
PVX_115070	hypothetical protein, conserved	1	1806	N/A	2109	N/A
PVX_115135	hypothetical protein, conserved	1	1294	1370	887	N/A
PVX_115155	hypothetical protein	1	334	277	243	N/A
PVX_115165	hypothetical protein, conserved	1	N/A	N/A	N/A	N/A
PVX_115410	hypothetical protein, conserved	1	N/A	N/A	2453	N/A
PVX_115450	hypothetical protein, conserved	1	22	58	45	N/A
PVX_115465	tryptophan-rich antigen (Pv-fam-a)	1	180	249	298	N/A
PVX_115465	tryptophan-rich antigen (Pv-fam-a)	1	180	249	298	N/A
PVX_116540	hypothetical protein, conserved	1	N/A	N/A	N/A	N/A
PVX_116780	hypothetical protein, conserved	1	N/A	1146	N/A	N/A
PVX_116910	sulfate transporter, putative	1	N/A	N/A	N/A	N/A
PVX_116915	exported protein 2, putative	1	603	262	300	N/A
PVX_117195	hypothetical protein, conserved	1	N/A	N/A	N/A	N/A
PVX_117200	hypothetical protein, conserved	1	N/A	1455	1193	N/A
PVX_117270	hypothetical protein, conserved	1	N/A	N/A	N/A	N/A
PVX_117470	Bax inhibitor-1, putative	1	258	275	263	67
PVX_117615	signal peptide peptidase domain containing protein	1	390	306	277	N/A
PVX_117680	hypothetical protein, conserved	1	N/A	N/A	N/A	N/A
PVX_117785	hypothetical protein, conserved	1	N/A	N/A	N/A	N/A
PVX_117815	hypothetical protein, conserved	1	N/A	N/A	N/A	N/A
PVX_118060	hypothetical protein, conserved	1	1846	2255	2095	N/A
PVX_118450	transporter, putative	1	N/A	N/A	N/A	N/A
PVX_118580	translocation protein sec62, putative	1	405	243	250	N/A
PVX_118620	proteosome subunit alpha type 1, putative	1	297	214	182	N/A
PVX_118685	hypothetical protein, conserved	1	N/A	N/A	N/A	N/A
PVX_118700	PST-A protein	1	N/A	N/A	N/A	N/A
PVX_118705	hypothetical protein, conserved	1	N/A	N/A	N/A	N/A
PVX_119355	circumsporozoite protein precursor, putative	1	N/A	N/A	N/A	N/A
PVX_119360	hypothetical protein	1	N/A	N/A	N/A	N/A
PVX_119420	hypothetical protein, conserved	1	N/A	N/A	1659	N/A
PVX_119435	hypothetical protein, conserved	1	762	N/A	N/A	N/A
PVX_119690	aspartyl proteinase, putative	1	N/A	N/A	N/A	N/A
PVX_119785	hypothetical protein, conserved	1	N/A	N/A	N/A	N/A
PVX_121875	hypothetical protein	1	N/A	N/A	N/A	N/A
PVX_121885	cytoadherence linked asexual protein, CLAG, putative	1	N/A	N/A	N/A	N/A
PVX_121885	cytoadherence linked asexual protein, CLAG, putative	1	N/A	N/A	N/A	N/A
PVX_121900	PST-A protein	1	N/A	N/A	N/A	N/A
PVX_121910	Pv-fam-d protein	1	87	91	97	N/A
PVX_121930	hypothetical protein, conserved	1	72	149	106	N/A
PVX_121935	hypothetical protein	1	104	50	64	N/A
PVX_122040	hypothetical protein, conserved	1	N/A	N/A	N/A	N/A
PVX_122045	DNA ligase 1 precursor, putative	1	N/A	N/A	N/A	N/A
PVX_122055	hypothetical protein, conserved	1	N/A	2931	2458	N/A
PVX_122120	hypothetical protein, conserved	1	N/A	N/A	N/A	N/A
PVX_122180	U1A small nuclear ribonucleoprotein, putative	1	N/A	959	882	N/A
PVX_122210	hypothetical protein, conserved	1	N/A	1556	1062	N/A
PVX_122265	hypothetical protein	1	N/A	N/A	N/A	N/A
PVX_122505	septum formation protein Maf domain containing protein	1	1882	1797	1328	N/A
PVX_122555	hypothetical protein, conserved	1	N/A	N/A	N/A	N/A
PVX_122570	hypothetical protein, conserved	1	N/A	2183	2654	N/A
PVX_122610	hypothetical protein, conserved	1	N/A	N/A	N/A	N/A
PVX_122865	hypothetical protein, conserved	1	N/A	N/A	N/A	N/A
PVX_122895	hypothetical protein, conserved	1	N/A	1518	1792	N/A
PVX_122915	hypothetical protein, conserved	1	N/A	N/A	N/A	N/A
PVX_122970	calcium-dependent protein kinase 3, putative	1	N/A	N/A	N/A	N/A
PVX_122995	transporter, putative	1	N/A	N/A	1094	N/A
PVX_123170	hypothetical protein, conserved	1	N/A	1931	N/A	N/A
PVX_123505	hypothetical protein, conserved	1	N/A	116	N/A	N/A
PVX_123510	S4, putative	1	N/A	N/A	N/A	4
PVX_123745	endoplasmin precursor, putative	1	1137	551	593	N/A
PVX_123855	chromatin assembly protein (ASF1), putative	1	N/A	2069	1902	N/A
